# Supplementary material for: Comprehensive dataset for corporate governance in Oman: Data for a three-level quality assessment of corporate governance
Source: Data Brief. 2020 Aug 4;32:106127. doi: 10.1016/j.dib.2020.106127 (PMC7453108; doi:10.1016/j.dib.2020.106127)
Supplement: Supplementary file 1 [file mmc1.xlsx]

## Sheet: CG DATA
CODE	COMPANIES NAME	YEAR	SIC_CODE	INDUSTRY NAME	CGQ	BQ	ACQ	BIND	BEXP	BSZ	BMT	ACIND	ACACEXP	ACSZ	ACMT
1	SHELL OMAN MARK	2005	13	Oil & Gas Extraction	5	3	2	0.8	0.3	10	5	0.75	0.5	4	4
1	SHELL OMAN MARK	2006	13	Oil & Gas Extraction	4	2	2	0.5	0.1	10	5	0.75	0.5	4	4
1	SHELL OMAN MARK	2007	13	Oil & Gas Extraction	4	2	2	0.4	0.3	10	5	0.5	0.5	4	4
1	SHELL OMAN MARK	2008	13	Oil & Gas Extraction	4	2	2	0.4	0.3	10	5	0.5	0.5	4	4
1	SHELL OMAN MARK	2009	13	Oil & Gas Extraction	5	3	2	0.4	0.3	10	6	0.5	0.5	4	4
1	SHELL OMAN MARK	2010	13	Oil & Gas Extraction	4	2	2	0.3	0.3	10	5	0.5	0.5	4	4
1	SHELL OMAN MARK	2011	13	Oil & Gas Extraction	4	2	2	0.3	0.3	10	6	0.5	0.25	4	4
1	SHELL OMAN MARK	2012	13	Oil & Gas Extraction	3	2	1	0.444444	0.111111	9	5	0.666667	0.333333	3	4
1	SHELL OMAN MARK	2013	13	Oil & Gas Extraction	4	2	2	0.5	0.1	10	5	1	0.5	2	4
1	SHELL OMAN MARK	2014	13	Oil & Gas Extraction	4	2	2	0.454545	0.272727	11	5	1	0.333333	3	4
1	SHELL OMAN MARK	2015	13	Oil & Gas Extraction	5	3	2	0.5	0.3	10	8	1	0.333333	3	4
1	SHELL OMAN MARK	2016	13	Oil & Gas Extraction	5	2	3	0.5	0.3	10	5	1	0.5	4	4
1	SHELL OMAN MARK	2017	13	Oil & Gas Extraction	5	2	3	0.5	0.2	10	5	1	0.5	4	4
2	GALFAR ENGINEERING & CONTRACTING	2007	87	Engineering & Management Services	2	1	1	0.555556	0.777778	9	4	0.5	0	4	3
2	GALFAR ENGINEERING & CONTRACTING	2008	87	Engineering & Management Services	3	1	2	0.555556	0.666667	9	5	0.5	0	4	7
2	GALFAR ENGINEERING & CONTRACTING	2009	87	Engineering & Management Services	4	3	1	0.666667	0.777778	9	7	0.5	0	4	4
2	GALFAR ENGINEERING & CONTRACTING	2010	87	Engineering & Management Services	4	2	2	0.666667	0.777778	9	5	0.5	0	4	7
2	GALFAR ENGINEERING & CONTRACTING	2011	87	Engineering & Management Services	5	3	2	0.666667	0.666667	9	7	0.5	0	4	8
2	GALFAR ENGINEERING & CONTRACTING	2012	87	Engineering & Management Services	3	1	2	0.555556	0.555556	9	5	0.5	0	4	6
2	GALFAR ENGINEERING & CONTRACTING	2013	87	Engineering & Management Services	4	2	2	0.444444	0.444444	9	7	0.75	0	4	8
2	GALFAR ENGINEERING & CONTRACTING	2014	87	Engineering & Management Services	4	2	2	0.444444	0.444444	9	9	0.6	0	5	9
2	GALFAR ENGINEERING & CONTRACTING	2015	87	Engineering & Management Services	4	2	2	0.444444	0.444444	9	10	0.6	0	5	6
2	GALFAR ENGINEERING & CONTRACTING	2016	87	Engineering & Management Services	4	2	2	0.444444	0.444444	9	9	0.6	0	5	7
2	GALFAR ENGINEERING & CONTRACTING	2017	87	Engineering & Management Services	4	2	2	0.5	0.625	8	15	0.5	0	4	7
3	OMAN OIL MARK	2006	51	Wholesale Trade – Nondurable Goods	2	2	0	0.6	0.4	10	4	0.666667	0	3	4
3	OMAN OIL MARK	2007	51	Wholesale Trade – Nondurable Goods	2	2	0	0.6	0.5	10	4	0.666667	0	3	4
3	OMAN OIL MARK	2008	51	Wholesale Trade – Nondurable Goods	1	1	0	0.555556	0.555556	9	4	0.666667	0	3	4
3	OMAN OIL MARK	2009	51	Wholesale Trade – Nondurable Goods	2	1	1	0.555556	0.666667	9	5	0.666667	0	3	6
3	OMAN OIL MARK	2010	51	Wholesale Trade – Nondurable Goods	3	2	1	0.777778	0.666667	9	5	1	0	3	5
3	OMAN OIL MARK	2011	51	Wholesale Trade – Nondurable Goods	4	2	2	0.777778	0.666667	9	4	1	0	3	6
3	OMAN OIL MARK	2012	51	Wholesale Trade – Nondurable Goods	2	1	1	0.555556	0.444444	9	5	1	0	3	5
3	OMAN OIL MARK	2013	51	Wholesale Trade – Nondurable Goods	2	1	1	0.555556	0.444444	9	4	1	0	3	5
3	OMAN OIL MARK	2014	51	Wholesale Trade – Nondurable Goods	3	2	1	0.666667	0.333333	9	4	1	0	3	5
3	OMAN OIL MARK	2015	51	Wholesale Trade – Nondurable Goods	1	1	0	0.555556	0.333333	9	5	0.666667	0	3	5
3	OMAN OIL MARK	2016	51	Wholesale Trade – Nondurable Goods	3	2	1	0.555556	0.333333	9	7	0.666667	0	3	6
3	OMAN OIL MARK	2017	51	Wholesale Trade – Nondurable Goods	2	1	1	0.555556	0.222222	9	5	1	0	3	5
3	OMAN OIL MARK	2005	51	Wholesale Trade – Nondurable Goods	2	1	1	0.5	0.5	10	4	0.75	0	4	4
4	OMAN CABLES IND	2005	33	Primary Metal Industries	4	2	2	0.714286	0.714286	7	5	1	0.333333	3	4
4	OMAN CABLES IND	2006	33	Primary Metal Industries	4	2	2	0.714286	0.714286	7	5	1	0.333333	3	4
4	OMAN CABLES IND	2007	33	Primary Metal Industries	4	2	2	0.666667	0.666667	6	5	1	0.333333	3	4
4	OMAN CABLES IND	2008	33	Primary Metal Industries	2	1	1	0.666667	0.5	6	4	1	0	2	4
4	OMAN CABLES IND	2009	33	Primary Metal Industries	3	2	1	0.571429	0.428571	7	6	0.666667	0.333333	3	4
4	OMAN CABLES IND	2010	33	Primary Metal Industries	4	2	2	0.714286	0.571429	7	5	1	0.333333	3	4
4	OMAN CABLES IND	2011	33	Primary Metal Industries	4	2	2	0.714286	0.571429	7	4	1	0.333333	3	4
4	OMAN CABLES IND	2012	33	Primary Metal Industries	4	2	2	0.571429	0.571429	7	6	0.75	0.5	4	4
4	OMAN CABLES IND	2013	33	Primary Metal Industries	3	1	2	0.428571	0.857143	7	4	0.75	0.75	4	4
4	OMAN CABLES IND	2014	33	Primary Metal Industries	3	1	2	0.428571	0.714286	7	4	1	0.666667	3	4
4	OMAN CABLES IND	2015	33	Primary Metal Industries	4	2	2	0.428571	0.285714	7	6	0.75	0.5	4	5
4	OMAN CABLES IND	2016	33	Primary Metal Industries	3	1	2	0.428571	0.285714	7	8	0.75	0.25	4	4
4	OMAN CABLES IND	2017	33	Primary Metal Industries	4	1	3	0.428571	0.285714	7	7	0.75	0.25	4	8
5	AL MAHA PETROLEUM	2005	51	Wholesale Trade – Nondurable Goods	2	1	1	0.857143	0.285714	7	5	1	0	3	5
5	AL MAHA PETROLEUM	2006	51	Wholesale Trade – Nondurable Goods	2	1	1	0.857143	0.285714	7	5	1	0	3	5
5	AL MAHA PETROLEUM	2007	51	Wholesale Trade – Nondurable Goods	2	1	1	0.857143	0.285714	7	5	1	0	3	5
5	AL MAHA PETROLEUM	2008	51	Wholesale Trade – Nondurable Goods	3	2	1	0.857143	0.428571	7	7	1	0	3	4
5	AL MAHA PETROLEUM	2009	51	Wholesale Trade – Nondurable Goods	3	2	1	0.857143	0.428571	7	6	1	0	3	5
5	AL MAHA PETROLEUM	2010	51	Wholesale Trade – Nondurable Goods	4	2	2	0.857143	0.428571	7	6	1	0	4	4
5	AL MAHA PETROLEUM	2011	51	Wholesale Trade – Nondurable Goods	3	1	2	0.857143	0.428571	7	5	1	0	4	5
5	AL MAHA PETROLEUM	2012	51	Wholesale Trade – Nondurable Goods	4	2	2	0.857143	0.142857	7	5	1	0	4	4
5	AL MAHA PETROLEUM	2013	51	Wholesale Trade – Nondurable Goods	4	2	2	0.857143	0	7	6	1	0	4	5
5	AL MAHA PETROLEUM	2014	51	Wholesale Trade – Nondurable Goods	4	2	2	0.857143	0	7	6	1	0	4	5
5	AL MAHA PETROLEUM	2015	51	Wholesale Trade – Nondurable Goods	4	2	2	0.714286	0	7	8	1	0	3	6
5	AL MAHA PETROLEUM	2016	51	Wholesale Trade – Nondurable Goods	2	1	1	0.571429	0	7	13	0.666667	0	3	10
5	AL MAHA PETROLEUM	2017	51	Wholesale Trade – Nondurable Goods	2	1	1	0.571429	0	7	8	0.666667	0	3	9
6	AREEJ VEGETABLE	2006	20	Food & Kindred Products	6	3	3	0.857143	0.142857	7	8	1	0.666667	3	7
6	AREEJ VEGETABLE	2007	20	Food & Kindred Products	6	3	3	0.857143	0.714286	7	6	1	0.666667	3	6
6	AREEJ VEGETABLE	2008	20	Food & Kindred Products	4	2	2	0.857143	0.571429	7	5	1	0.666667	3	5
6	AREEJ VEGETABLE	2009	20	Food & Kindred Products	5	3	2	0.714286	0.714286	7	6	1	0.666667	3	5
6	AREEJ VEGETABLE	2010	20	Food & Kindred Products	4	2	2	0.714286	0.714286	7	5	1	0.333333	3	5
6	AREEJ VEGETABLE	2011	20	Food & Kindred Products	6	3	3	0.714286	0.714286	7	6	1	0.333333	3	6
6	AREEJ VEGETABLE	2012	20	Food & Kindred Products	6	3	3	0.714286	0.714286	7	6	1	0.333333	3	6
6	AREEJ VEGETABLE	2013	20	Food & Kindred Products	5	3	2	0.714286	0.714286	7	6	1	0.333333	3	5
6	AREEJ VEGETABLE	2014	20	Food & Kindred Products	4	2	2	0.714286	0.428571	7	5	1	0.666667	3	5
6	AREEJ VEGETABLE	2015	20	Food & Kindred Products	5	3	2	0.714286	0.428571	7	6	1	0.333333	3	5
6	AREEJ VEGETABLE	2016	20	Food & Kindred Products	3	1	2	0.571429	0.428571	7	5	1	0.333333	3	5
6	AREEJ VEGETABLE	2005	20	Food & Kindred Products	6	3	3	0.833333	0.666667	6	8	1	0.333333	3	7
7	AL JAZEERA STEEL	2005	33	Primary Metal Industries	4	2	2	0.833333	0.666667	6	5	1	0.333333	3	5
7	AL JAZEERA STEEL	2006	33	Primary Metal Industries	5	2	3	0.857143	0.571429	7	5	1	0.333333	3	7
7	AL JAZEERA STEEL	2007	33	Primary Metal Industries	5	3	2	0.857143	0.571429	7	7	1	0.333333	3	5
7	AL JAZEERA STEEL	2008	33	Primary Metal Industries	4	2	2	1	0.714286	7	4	1	0.333333	3	4
7	AL JAZEERA STEEL	2009	33	Primary Metal Industries	4	2	2	1	0.428571	7	4	1	0.333333	3	4
7	AL JAZEERA STEEL	2010	33	Primary Metal Industries	4	2	2	1	0.5	6	4	1	0.333333	3	5
7	AL JAZEERA STEEL	2011	33	Primary Metal Industries	4	2	2	0.714286	0.428571	7	4	1	0.333333	3	5
7	AL JAZEERA STEEL	2012	33	Primary Metal Industries	4	2	2	0.857143	0.428571	7	5	1	0.666667	3	4
7	AL JAZEERA STEEL	2013	33	Primary Metal Industries	4	2	2	0.857143	0.428571	7	5	1	0.666667	3	4
7	AL JAZEERA STEEL	2014	33	Primary Metal Industries	4	2	2	0.857143	0.428571	7	4	1	0.666667	3	4
7	AL JAZEERA STEEL	2015	33	Primary Metal Industries	5	3	2	0.857143	0.285714	7	6	1	0.333333	3	4
7	AL JAZEERA STEEL	2016	33	Primary Metal Industries	4	2	2	0.857143	0.285714	7	4	1	0.333333	3	4
7	AL JAZEERA STEEL	2017	33	Primary Metal Industries	4	2	2	0.857143	0.285714	7	4	1	0.333333	3	4
8	AL HASSAN ENGINEERING	2005	87	Engineering & Management Services	0	0	0	0.5	0.5	6	4	0.666667	0	3	4
8	AL HASSAN ENGINEERING	2006	87	Engineering & Management Services	1	1	0	0.5	0.5	6	6	0.666667	0	3	5
8	AL HASSAN ENGINEERING	2007	87	Engineering & Management Services	0	0	0	0.5	0.5	6	4	0.666667	0	3	4
8	AL HASSAN ENGINEERING	2008	87	Engineering & Management Services	2	2	0	0.6	0.4	5	6	0.666667	0	3	4
8	AL HASSAN ENGINEERING	2009	87	Engineering & Management Services	1	1	0	0.6	0.4	5	5	0.666667	0	3	4
8	AL HASSAN ENGINEERING	2010	87	Engineering & Management Services	2	2	0	0.6	0.4	5	6	0.666667	0	3	4
8	AL HASSAN ENGINEERING	2011	87	Engineering & Management Services	3	2	1	0.666667	0.5	6	6	1	0	3	5
8	AL HASSAN ENGINEERING	2012	87	Engineering & Management Services	3	2	1	0.666667	0.5	6	7	1	0	3	5
8	AL HASSAN ENGINEERING	2013	87	Engineering & Management Services	3	2	1	0.666667	0.333333	6	6	1	0	3	5
8	AL HASSAN ENGINEERING	2014	87	Engineering & Management Services	3	2	1	0.6	0.2	5	7	1	0	3	4
8	AL HASSAN ENGINEERING	2015	87	Engineering & Management Services	4	2	2	0.666667	0.166667	6	7	1	0	3	6
8	AL HASSAN ENGINEERING	2016	87	Engineering & Management Services	4	2	2	0.666667	0.166667	6	6	1	0	3	6
8	AL HASSAN ENGINEERING	2017	87	Engineering & Management Services	3	2	1	0.666667	0.166667	6	7	1	0	3	5
9	OMAN REFRESHMENT	2005	20	Food & Kindred Products	4	2	2	0.444444	0.111111	9	6	1	0	3	6
9	OMAN REFRESHMENT	2006	20	Food & Kindred Products	2	1	1	0.555556	0.111111	9	5	1	0	2	5
9	OMAN REFRESHMENT	2007	20	Food & Kindred Products	3	2	1	0.555556	0.444444	9	6	1	0	3	5
9	OMAN REFRESHMENT	2008	20	Food & Kindred Products	3	2	1	0.555556	0.222222	9	6	1	0	3	5
9	OMAN REFRESHMENT	2009	20	Food & Kindred Products	2	1	1	0.571429	0.428571	7	6	1	0	3	5
9	OMAN REFRESHMENT	2010	20	Food & Kindred Products	1	0	1	0.571429	0.142857	7	5	1	0	3	5
9	OMAN REFRESHMENT	2011	20	Food & Kindred Products	2	1	1	0.571429	0.142857	7	7	1	0	3	4
9	OMAN REFRESHMENT	2012	20	Food & Kindred Products	3	1	2	0.428571	0	7	7	1	0	3	6
9	OMAN REFRESHMENT	2013	20	Food & Kindred Products	1	0	1	0.428571	0	7	5	1	0	3	4
9	OMAN REFRESHMENT	2014	20	Food & Kindred Products	2	1	1	0.857143	0	7	5	1	0	3	4
9	OMAN REFRESHMENT	2015	20	Food & Kindred Products	2	1	1	0.428571	0	7	6	1	0	3	5
9	OMAN REFRESHMENT	2016	20	Food & Kindred Products	0	0	0	0.428571	0	7	5	0.666667	0	3	4
9	OMAN REFRESHMENT	2017	20	Food & Kindred Products	0	0	0	0.428571	0	7	5	0.666667	0	3	4
10	OMAN FLOUR MILLS	2005	20	Food & Kindred Products	7	3	4	1	0.333333	9	6	1	0.2	5	8
10	OMAN FLOUR MILLS	2007	20	Food & Kindred Products	5	2	3	1	0.444444	9	4	1	0.2	5	5
10	OMAN FLOUR MILLS	2008	20	Food & Kindred Products	6	3	3	1	0.444444	9	7	1	0.25	4	5
10	OMAN FLOUR MILLS	2009	20	Food & Kindred Products	7	3	4	1	0.375	8	7	1	0.25	4	6
10	OMAN FLOUR MILLS	2010	20	Food & Kindred Products	6	3	3	1	0.222222	9	6	1	0.25	4	5
10	OMAN FLOUR MILLS	2011	20	Food & Kindred Products	7	3	4	1	0.333333	9	7	1	0.2	5	6
10	OMAN FLOUR MILLS	2012	20	Food & Kindred Products	6	2	4	1	0.222222	9	4	1	0.2	5	6
10	OMAN FLOUR MILLS	2013	20	Food & Kindred Products	5	3	2	1	0.333333	9	8	0.4	0.2	5	5
10	OMAN FLOUR MILLS	2014	20	Food & Kindred Products	6	3	3	1	0.333333	9	6	1	0.25	4	5
10	OMAN FLOUR MILLS	2015	20	Food & Kindred Products	6	3	3	1	0.333333	9	6	1	0.25	4	5
10	OMAN FLOUR MILLS	2016	20	Food & Kindred Products	7	3	4	1	0.333333	9	7	1	0.25	4	6
10	OMAN FLOUR MILLS	2017	20	Food & Kindred Products	7	3	4	1	0.333333	9	8	1	0.2	5	6
11	SALALAH PORT	2006	44	Water Transportation	4	2	2	1	0.166667	6	4	1	0.666667	3	4
11	SALALAH PORT	2007	44	Water Transportation	4	2	2	0.833333	0.5	6	4	1	0.666667	3	4
11	SALALAH PORT	2008	44	Water Transportation	4	2	2	1	0	6	4	1	0.666667	3	4
11	SALALAH PORT	2009	44	Water Transportation	4	2	2	1	0	6	4	1	1	3	4
11	SALALAH PORT	2010	44	Water Transportation	4	2	2	1	0	6	5	1	0.666667	3	5
11	SALALAH PORT	2011	44	Water Transportation	5	3	2	1	0.166667	6	6	1	0.666667	3	4
11	SALALAH PORT	2012	44	Water Transportation	5	3	2	1	0.333333	6	6	1	0.666667	3	4
11	SALALAH PORT	2013	44	Water Transportation	1	1	0	0.333333	0.333333	6	7	0.666667	0	3	4
11	SALALAH PORT	2014	44	Water Transportation	0	0	0	0.333333	0	6	5	0.666667	0	3	4
11	SALALAH PORT	2015	44	Water Transportation	0	0	0	0.333333	0	6	4	0.666667	0	3	4
11	SALALAH PORT	2016	44	Water Transportation	0	0	0	0.333333	0	6	5	0.666667	0	3	4
11	SALALAH PORT	2017	44	Water Transportation	0	0	0	0.333333	0.166667	6	4	0.666667	0	3	4
12	OMAN CEMENT	2005	32	Stone, Clay, & Glass Products	3	2	1	1	0.428571	7	8	1	0	3	5
12	OMAN CEMENT	2006	32	Stone, Clay, & Glass Products	4	2	2	1	0.285714	7	11	1	0	3	9
12	OMAN CEMENT	2007	32	Stone, Clay, & Glass Products	4	2	2	1	0.571429	7	12	1	0	3	7
12	OMAN CEMENT	2008	32	Stone, Clay, & Glass Products	4	2	2	1	0.285714	7	10	1	0	3	7
12	OMAN CEMENT	2009	32	Stone, Clay, & Glass Products	4	2	2	1	0.285714	7	9	1	0	3	7
12	OMAN CEMENT	2010	32	Stone, Clay, & Glass Products	4	2	2	1	0.428571	7	11	1	0	3	7
12	OMAN CEMENT	2011	32	Stone, Clay, & Glass Products	4	2	2	1	0.285714	7	15	1	0	3	9
12	OMAN CEMENT	2012	32	Stone, Clay, & Glass Products	4	2	2	1	0.142857	7	6	1	0	3	6
12	OMAN CEMENT	2013	32	Stone, Clay, & Glass Products	4	2	2	1	0	7	14	1	0	3	8
12	OMAN CEMENT	2014	32	Stone, Clay, & Glass Products	4	2	2	0.714286	0	7	9	1	0	3	7
12	OMAN CEMENT	2015	32	Stone, Clay, & Glass Products	2	1	1	0.428571	0	7	8	0.333333	0	3	8
12	OMAN CEMENT	2016	32	Stone, Clay, & Glass Products	2	1	1	0.428571	0	7	8	0.333333	0	3	8
12	OMAN CEMENT	2017	32	Stone, Clay, & Glass Products	2	1	1	0.428571	0	7	8	0.666667	0	3	6
13	ACWA POWER	2005	49	Electric, Gas, & Sanitary Services	5	3	2	0.714286	0	7	6	1	0.333333	3	5
13	ACWA POWER	2006	49	Electric, Gas, & Sanitary Services	6	3	3	0.714286	0	7	7	1	0.333333	3	7
13	ACWA POWER	2007	49	Electric, Gas, & Sanitary Services	5	3	2	0.714286	0.142857	7	6	1	0.333333	3	5
13	ACWA POWER	2008	49	Electric, Gas, & Sanitary Services	4	2	2	0.714286	0.142857	7	7	1	0	3	6
13	ACWA POWER	2009	49	Electric, Gas, & Sanitary Services	4	2	2	0.714286	0.142857	7	6	1	0	3	6
13	ACWA POWER	2010	49	Electric, Gas, & Sanitary Services	4	2	2	0.857143	0.142857	7	11	1	0	3	7
13	ACWA POWER	2011	49	Electric, Gas, & Sanitary Services	3	2	1	0.857143	0.142857	7	8	1	0	3	5
13	ACWA POWER	2012	49	Electric, Gas, & Sanitary Services	6	3	3	1	0.142857	7	8	1	0.333333	3	6
13	ACWA POWER	2013	49	Electric, Gas, & Sanitary Services	5	3	2	1	0.142857	7	7	1	0.333333	3	5
13	ACWA POWER	2014	49	Electric, Gas, & Sanitary Services	5	3	2	1	0.142857	7	9	1	0.333333	3	5
13	ACWA POWER	2015	49	Electric, Gas, & Sanitary Services	5	3	2	1	0.142857	7	6	1	0.333333	3	4
13	ACWA POWER	2016	49	Electric, Gas, & Sanitary Services	6	3	3	0.857143	0.285714	7	6	1	0.333333	3	6
13	ACWA POWER	2017	49	Electric, Gas, & Sanitary Services	4	2	2	0.5	0.333333	6	7	0.666667	0.333333	3	6
14	SOHAR POWER	2008	49	Electric, Gas, & Sanitary Services	5	3	2	1	0.5	10	3	1	0.333333	3	0
14	SOHAR POWER	2009	49	Electric, Gas, & Sanitary Services	5	3	2	1	0.333333	12	4	1	0.333333	3	4
14	SOHAR POWER	2010	49	Electric, Gas, & Sanitary Services	5	3	2	1	0.166667	12	4	1	0.666667	3	4
14	SOHAR POWER	2011	49	Electric, Gas, & Sanitary Services	5	3	2	1	0.333333	12	4	1	0.666667	3	4
14	SOHAR POWER	2012	49	Electric, Gas, & Sanitary Services	5	3	2	1	0.076923	13	5	1	0.666667	3	4
14	SOHAR POWER	2013	49	Electric, Gas, & Sanitary Services	5	3	2	1	0.083333	12	4	1	1	2	4
14	SOHAR POWER	2014	49	Electric, Gas, & Sanitary Services	5	3	2	1	0.083333	12	4	1	0.333333	3	4
14	SOHAR POWER	2015	49	Electric, Gas, & Sanitary Services	5	3	2	1	0.083333	12	4	1	0.333333	3	4
14	SOHAR POWER	2016	49	Electric, Gas, & Sanitary Services	4	2	2	0.5	0.083333	12	4	1	0.333333	3	4
14	SOHAR POWER	2017	49	Electric, Gas, & Sanitary Services	5	2	3	0.454545	0.090909	11	5	1	0.666667	3	6
15	OMAN NATIONAL ENG& INV	2005	49	Electric, Gas, & Sanitary Services	5	3	2	0.714286	0.142857	7	8	0.666667	1	3	8
15	OMAN NATIONAL ENG& INV	2006	49	Electric, Gas, & Sanitary Services	3	2	1	0.666667	0.166667	6	8	0.666667	0	3	8
15	OMAN NATIONAL ENG& INV	2007	49	Electric, Gas, & Sanitary Services	5	3	2	0.625	0.375	8	8	0.75	0	4	7
15	OMAN NATIONAL ENG& INV	2008	49	Electric, Gas, & Sanitary Services	3	1	2	0.833333	0.666667	6	5	0.75	0	4	6
15	OMAN NATIONAL ENG& INV	2009	49	Electric, Gas, & Sanitary Services	5	2	3	1	0.571429	7	7	1	0.25	4	4
15	OMAN NATIONAL ENG& INV	2010	49	Electric, Gas, & Sanitary Services	5	2	3	1	0.571429	7	8	1	0.25	4	5
15	OMAN NATIONAL ENG& INV	2011	49	Electric, Gas, & Sanitary Services	6	2	4	1	0.714286	7	9	1	0.25	4	7
15	OMAN NATIONAL ENG& INV	2012	49	Electric, Gas, & Sanitary Services	6	3	3	0.857143	0.428571	7	7	1	0.333333	3	7
15	OMAN NATIONAL ENG& INV	2013	49	Electric, Gas, & Sanitary Services	5	3	2	0.857143	0.571429	7	6	1	0.333333	3	5
15	OMAN NATIONAL ENG& INV	2014	49	Electric, Gas, & Sanitary Services	5	2	3	0.714286	0.571429	7	5	1	0.333333	3	6
15	OMAN NATIONAL ENG& INV	2015	49	Electric, Gas, & Sanitary Services	5	3	2	0.714286	0.571429	7	7	0.666667	0.333333	3	6
15	OMAN NATIONAL ENG& INV	2016	49	Electric, Gas, & Sanitary Services	4	3	1	0.714286	0.571429	7	7	0.666667	0.333333	3	5
15	OMAN NATIONAL ENG& INV	2017	49	Electric, Gas, & Sanitary Services	3	2	1	0.714286	0.571429	7	5	0.666667	0.333333	3	5
16	OMAN FISHERIES	2005	20	Food & Kindred Products	4	2	2	1	0.333333	6	4	1	0.333333	3	3
16	OMAN FISHERIES	2006	20	Food & Kindred Products	4	2	2	1	0.333333	6	4	1	0.333333	3	3
16	OMAN FISHERIES	2007	20	Food & Kindred Products	5	3	2	1	0.625	8	7	1	0	3	6
16	OMAN FISHERIES	2008	20	Food & Kindred Products	4	3	1	1	0.625	8	6	1	0	3	5
16	OMAN FISHERIES	2009	20	Food & Kindred Products	4	3	1	1	0.625	8	6	1	0	3	5
16	OMAN FISHERIES	2010	20	Food & Kindred Products	3	2	1	1	0.375	8	5	1	0	3	5
16	OMAN FISHERIES	2011	20	Food & Kindred Products	3	2	1	1	0.125	8	5	1	0	3	5
16	OMAN FISHERIES	2012	20	Food & Kindred Products	3	2	1	1	0.125	8	4	1	0	3	5
16	OMAN FISHERIES	2013	20	Food & Kindred Products	4	3	1	1	0.125	8	7	1	0	3	5
16	OMAN FISHERIES	2014	20	Food & Kindred Products	5	3	2	1	0.125	8	6	1	0	3	6
16	OMAN FISHERIES	2015	20	Food & Kindred Products	4	3	1	1	0.125	8	9	1	0	3	5
16	OMAN FISHERIES	2016	20	Food & Kindred Products	5	3	2	1	0.125	8	7	1	0	3	6
16	OMAN FISHERIES	2017	20	Food & Kindred Products	4	3	1	1	0.25	8	14	1	0	3	5
17	DHOFAR CATTLE	2005	2	Agricultural Production – Livestock	6	3	3	0.909091	0.636364	11	8	1	0	6	11
17	DHOFAR CATTLE	2006	2	Agricultural Production – Livestock	6	3	3	0.909091	0.636364	11	9	1	0	6	6
17	DHOFAR CATTLE	2007	2	Agricultural Production – Livestock	5	3	2	0.909091	0.727273	11	10	1	0	6	5
17	DHOFAR CATTLE	2008	2	Agricultural Production – Livestock	5	3	2	0.909091	0.636364	11	12	1	0	6	5
17	DHOFAR CATTLE	2009	2	Agricultural Production – Livestock	5	3	2	1	0.909091	11	6	1	0	6	5
17	DHOFAR CATTLE	2010	2	Agricultural Production – Livestock	4	2	2	1	0.818182	11	5	1	0	6	4
17	DHOFAR CATTLE	2011	2	Agricultural Production – Livestock	6	3	3	1	0.818182	11	8	1	0	6	6
17	DHOFAR CATTLE	2012	2	Agricultural Production – Livestock	6	3	3	1	0.555556	9	7	1	0.2	5	5
17	DHOFAR CATTLE	2013	2	Agricultural Production – Livestock	6	3	3	1	0.666667	9	8	1	0.2	5	5
17	DHOFAR CATTLE	2014	2	Agricultural Production – Livestock	4	2	2	0.555556	0.666667	9	7	0.6	0.2	5	5
17	DHOFAR CATTLE	2015	2	Agricultural Production – Livestock	5	3	2	0.666667	0.111111	9	7	0.6	0.2	5	4
17	DHOFAR CATTLE	2016	2	Agricultural Production – Livestock	4	2	2	0.555556	0.111111	9	7	0.6	0.2	5	4
17	DHOFAR CATTLE	2017	2	Agricultural Production – Livestock	4	2	2	0.444444	0.111111	9	7	0.4	0.2	5	5
18	A'SAFFA FOODS	2005	2	Agricultural Production – Livestock	4	2	2	1	0.142857	7	4	1	0.333333	3	4
18	A'SAFFA FOODS	2006	2	Agricultural Production – Livestock	5	2	3	1	0.142857	7	4	1	0.5	4	4
18	A'SAFFA FOODS	2007	2	Agricultural Production – Livestock	4	1	3	0.857143	0.428571	7	5	1	0.25	4	4
18	A'SAFFA FOODS	2008	2	Agricultural Production – Livestock	4	1	3	0.857143	0	7	4	1	0.25	4	4
18	A'SAFFA FOODS	2009	2	Agricultural Production – Livestock	4	1	3	0.857143	0.428571	7	5	1	0.25	4	5
18	A'SAFFA FOODS	2010	2	Agricultural Production – Livestock	5	2	3	0.857143	0.428571	7	6	1	0.25	4	5
18	A'SAFFA FOODS	2011	2	Agricultural Production – Livestock	4	1	3	0.857143	0.428571	7	5	1	0.25	4	4
18	A'SAFFA FOODS	2012	2	Agricultural Production – Livestock	4	1	3	1	0.285714	7	5	1	0.25	4	4
18	A'SAFFA FOODS	2013	2	Agricultural Production – Livestock	4	1	3	1	0.428571	7	5	1	0.25	4	4
18	A'SAFFA FOODS	2014	2	Agricultural Production – Livestock	5	2	3	1	0.428571	7	6	1	0.25	4	4
18	A'SAFFA FOODS	2015	2	Agricultural Production – Livestock	4	1	3	1	0.285714	7	5	1	0.25	4	4
18	A'SAFFA FOODS	2016	2	Agricultural Production – Livestock	4	1	3	1	0.285714	7	5	1	0.25	4	4
18	A'SAFFA FOODS	2017	2	Agricultural Production – Livestock	3	1	2	1	0.285714	7	5	0.5	0.25	4	4
19	NAT. ALUMINIUM	2005	33	Primary Metal Industries	3	1	2	1	0.285714	7	4	1	0	4	4
19	NAT. ALUMINIUM	2006	33	Primary Metal Industries	1	1	0	0.666667	0.333333	6	4	0.666667	0	3	5
19	NAT. ALUMINIUM	2007	33	Primary Metal Industries	1	1	0	0.714286	0.428571	7	4	0.666667	0	3	4
19	NAT. ALUMINIUM	2008	33	Primary Metal Industries	4	2	2	1	0.666667	6	4	1	0.333333	3	4
19	NAT. ALUMINIUM	2009	33	Primary Metal Industries	4	2	2	1	0.857143	7	5	1	0.333333	3	4
19	NAT. ALUMINIUM	2010	33	Primary Metal Industries	5	2	3	1	0.428571	7	4	1	0.333333	3	6
19	NAT. ALUMINIUM	2011	33	Primary Metal Industries	5	3	2	1	0.285714	7	6	1	0.666667	3	5
19	NAT. ALUMINIUM	2012	33	Primary Metal Industries	4	2	2	1	0.428571	7	4	1	0.666667	3	5
19	NAT. ALUMINIUM	2013	33	Primary Metal Industries	4	2	2	1	0.285714	7	4	1	0.666667	3	5
19	NAT. ALUMINIUM	2014	33	Primary Metal Industries	6	3	3	1	0.571429	7	8	1	0.333333	3	6
19	NAT. ALUMINIUM	2015	33	Primary Metal Industries	5	2	3	1	0.571429	7	5	1	0.333333	3	7
19	NAT. ALUMINIUM	2016	33	Primary Metal Industries	6	3	3	0.714286	0.428571	7	8	1	0.333333	3	7
19	NAT. ALUMINIUM	2017	33	Primary Metal Industries	5	2	3	0.571429	0.428571	7	10	1	0.333333	3	7
20	NATI. DETERGENT	2005	28	Chemical & Allied Products	3	2	1	0.9	0.8	10	4	1	0	3	4
20	NATI. DETERGENT	2006	28	Chemical & Allied Products	3	2	1	0.888889	0.666667	9	4	1	0	3	4
20	NATI. DETERGENT	2007	28	Chemical & Allied Products	3	2	1	0.75	0.625	8	5	1	0	3	4
20	NATI. DETERGENT	2008	28	Chemical & Allied Products	4	3	1	0.75	0.625	8	6	1	0	3	4
20	NATI. DETERGENT	2009	28	Chemical & Allied Products	4	2	2	0.75	0.75	8	5	1	0	3	7
20	NATI. DETERGENT	2010	28	Chemical & Allied Products	4	3	1	0.75	0.75	8	6	1	0	3	4
20	NATI. DETERGENT	2011	28	Chemical & Allied Products	3	2	1	0.875	0.75	8	5	1	0	3	4
20	NATI. DETERGENT	2012	28	Chemical & Allied Products	5	3	2	0.625	0.375	8	5	1	0.333333	3	4
20	NATI. DETERGENT	2013	28	Chemical & Allied Products	5	3	2	0.75	0.25	8	5	1	0.666667	3	4
20	NATI. DETERGENT	2014	28	Chemical & Allied Products	5	4	1	0.75	0.25	8	6	0.666667	0.666667	3	4
20	NATI. DETERGENT	2015	28	Chemical & Allied Products	4	3	1	0.625	0.25	8	5	0.666667	0.333333	3	4
20	NATI. DETERGENT	2016	28	Chemical & Allied Products	4	3	1	0.714286	0.285714	7	6	0.666667	0.333333	3	5
20	NATI. DETERGENT	2017	28	Chemical & Allied Products	3	2	1	0.714286	0.285714	7	4	0.666667	0.333333	3	4
21	PORT SERVICES	2005	44	Water Transportation	3	1	2	1	0.571429	7	5	1	0	4	5
21	PORT SERVICES	2006	44	Water Transportation	4	2	2	1	0.571429	7	6	1	0	4	5
21	PORT SERVICES	2007	44	Water Transportation	3	1	2	1	1	7	4	1	0	4	5
21	PORT SERVICES	2008	44	Water Transportation	3	2	1	1	1	7	6	1	0	3	5
21	PORT SERVICES	2009	44	Water Transportation	4	2	2	1	1	7	9	1	0	4	5
21	PORT SERVICES	2010	44	Water Transportation	5	2	3	1	1	7	6	1	0	4	6
21	PORT SERVICES	2011	44	Water Transportation	4	2	2	1	1	7	9	1	0	4	5
21	PORT SERVICES	2012	44	Water Transportation	3	2	1	1	0.571429	7	6	0.75	0	4	5
21	PORT SERVICES	2013	44	Water Transportation	5	2	3	1	0.571429	7	6	1	0	4	7
21	PORT SERVICES	2014	44	Water Transportation	4	2	2	1	0.571429	7	10	1	0	4	5
21	PORT SERVICES	2015	44	Water Transportation	4	2	2	1	0.285714	7	10	1	0	4	5
21	PORT SERVICES	2016	44	Water Transportation	3	2	1	1	0.333333	6	8	1	0	3	4
22	AL KAMIL POWER	2005	49	Electric, Gas, & Sanitary Services	1	1	0	0.4	0	5	7	0.666667	0	3	5
22	AL KAMIL POWER	2006	49	Electric, Gas, & Sanitary Services	0	0	0	0.4	0.2	5	5	0.666667	0	3	4
22	AL KAMIL POWER	2007	49	Electric, Gas, & Sanitary Services	1	1	0	0.4	0.2	5	6	0.666667	0	3	4
22	AL KAMIL POWER	2008	49	Electric, Gas, & Sanitary Services	0	0	0	0.4	0.2	5	5	0.666667	0	3	4
22	AL KAMIL POWER	2009	49	Electric, Gas, & Sanitary Services	1	1	0	0.4	0.2	5	6	0.666667	0	3	4
22	AL KAMIL POWER	2010	49	Electric, Gas, & Sanitary Services	0	0	0	0.4	0.2	5	5	0.666667	0	3	4
22	AL KAMIL POWER	2011	49	Electric, Gas, & Sanitary Services	5	3	2	1	0.4	5	7	1	0.333333	3	4
22	AL KAMIL POWER	2012	49	Electric, Gas, & Sanitary Services	4	2	2	1	0	5	4	1	0.333333	3	4
22	AL KAMIL POWER	2013	49	Electric, Gas, & Sanitary Services	1	1	0	1	0	5	5	0.666667	0	3	4
22	AL KAMIL POWER	2014	49	Electric, Gas, & Sanitary Services	3	2	1	0.6	0	5	4	0.666667	0.333333	3	4
22	AL KAMIL POWER	2015	49	Electric, Gas, & Sanitary Services	2	1	1	0.4	0	5	5	0.666667	0.333333	3	4
22	AL KAMIL POWER	2016	49	Electric, Gas, & Sanitary Services	2	1	1	0.4	0	5	5	0.666667	0.333333	3	4
22	AL KAMIL POWER	2017	49	Electric, Gas, & Sanitary Services	3	2	1	0.4	0	5	6	0.666667	0.333333	3	5
23	NATIONAL GAS	2005	13	Oil & Gas Extraction	6	2	4	1	0.444444	9	5	1	0.25	4	8
23	NATIONAL GAS	2006	13	Oil & Gas Extraction	5	2	3	1	0	6	5	1	0.333333	3	8
23	NATIONAL GAS	2007	13	Oil & Gas Extraction	5	2	3	1	0.333333	6	5	1	0.333333	3	7
23	NATIONAL GAS	2008	13	Oil & Gas Extraction	6	3	3	1	0.666667	6	7	1	0.333333	3	6
23	NATIONAL GAS	2009	13	Oil & Gas Extraction	5	2	3	1	0.666667	6	5	1	0.333333	3	7
23	NATIONAL GAS	2010	13	Oil & Gas Extraction	5	2	3	1	0.666667	6	5	1	0.333333	3	7
23	NATIONAL GAS	2011	13	Oil & Gas Extraction	6	3	3	1	0.833333	6	7	1	0.333333	3	7
23	NATIONAL GAS	2012	13	Oil & Gas Extraction	6	3	3	1	0.333333	6	11	1	0.333333	3	7
23	NATIONAL GAS	2013	13	Oil & Gas Extraction	6	3	3	1	0.333333	6	6	1	0.333333	3	8
23	NATIONAL GAS	2014	13	Oil & Gas Extraction	6	3	3	1	0.333333	6	10	1	0.333333	3	7
23	NATIONAL GAS	2015	13	Oil & Gas Extraction	5	3	2	1	0.333333	6	6	1	0.333333	3	5
23	NATIONAL GAS	2016	13	Oil & Gas Extraction	4	3	1	0.666667	0.333333	6	6	0.666667	0.333333	3	5
23	NATIONAL GAS	2017	13	Oil & Gas Extraction	4	3	1	0.666667	0.166667	6	7	0.666667	0.333333	3	4
24	AL ANWAR CERAMIC	2005	32	Stone, Clay, & Glass Products	4	2	2	1	0.6	5	4	1	0.5	2	4
24	AL ANWAR CERAMIC	2006	32	Stone, Clay, & Glass Products	4	2	2	1	0.5	6	4	1	0.333333	3	4
24	AL ANWAR CERAMIC	2007	32	Stone, Clay, & Glass Products	4	2	2	0.833333	0.5	6	4	1	0.333333	3	4
24	AL ANWAR CERAMIC	2009	32	Stone, Clay, & Glass Products	4	2	2	0.833333	0.833333	6	4	1	0.666667	3	4
24	AL ANWAR CERAMIC	2010	32	Stone, Clay, & Glass Products	4	2	2	0.833333	0.833333	6	4	1	0.666667	3	4
24	AL ANWAR CERAMIC	2011	32	Stone, Clay, & Glass Products	4	2	2	0.833333	0.833333	6	4	1	0.666667	3	4
24	AL ANWAR CERAMIC	2012	32	Stone, Clay, & Glass Products	2	1	1	0.333333	0.833333	6	5	0.333333	0.666667	3	4
24	AL ANWAR CERAMIC	2013	32	Stone, Clay, & Glass Products	2	1	1	0.333333	0.833333	6	4	0.333333	0.666667	3	4
24	AL ANWAR CERAMIC	2014	32	Stone, Clay, & Glass Products	2	1	1	0.333333	0.833333	6	4	0.333333	0.666667	3	4
24	AL ANWAR CERAMIC	2015	32	Stone, Clay, & Glass Products	2	1	1	0.333333	0.5	6	4	0.333333	0.666667	3	4
24	AL ANWAR CERAMIC	2016	32	Stone, Clay, & Glass Products	2	1	1	0.333333	0.5	6	4	0.333333	0.666667	3	4
24	AL ANWAR CERAMIC	2017	32	Stone, Clay, & Glass Products	3	1	2	0.333333	0.5	6	5	0.5	0.5	4	4
25	OMAN FIBER	2005	36	Electronic & Other Electric Equipment	4	2	2	1	0.4	5	5	1	0.333333	3	5
25	OMAN FIBER	2006	36	Electronic & Other Electric Equipment	5	3	2	1	0.4	5	6	1	0.333333	3	5
25	OMAN FIBER	2007	36	Electronic & Other Electric Equipment	4	2	2	1	0.2	5	5	1	0.333333	3	4
25	OMAN FIBER	2008	36	Electronic & Other Electric Equipment	6	3	3	1	0.6	5	8	1	0.333333	3	8
25	OMAN FIBER	2009	36	Electronic & Other Electric Equipment	6	3	3	1	0.6	5	7	1	0.333333	3	6
25	OMAN FIBER	2010	36	Electronic & Other Electric Equipment	5	3	2	1	0.6	5	8	1	0.333333	3	5
25	OMAN FIBER	2011	36	Electronic & Other Electric Equipment	5	3	2	1	0.6	5	7	1	0.333333	3	5
25	OMAN FIBER	2012	36	Electronic & Other Electric Equipment	4	2	2	1	0	5	5	1	0.333333	3	5
25	OMAN FIBER	2013	36	Electronic & Other Electric Equipment	4	2	2	1	0.2	5	4	1	0.666667	3	5
25	OMAN FIBER	2014	36	Electronic & Other Electric Equipment	6	3	3	1	0.2	5	9	1	0.666667	3	9
25	OMAN FIBER	2015	36	Electronic & Other Electric Equipment	6	3	3	1	0.2	5	9	1	0.666667	3	6
25	OMAN FIBER	2016	36	Electronic & Other Electric Equipment	6	3	3	1	0.4	5	6	1	0.666667	3	7
26	VOLTAMP ENERGY	2008	36	Electronic & Other Electric Equipment	3	1	2	1	0.714286	7	4	1	0	4	2
26	VOLTAMP ENERGY	2009	36	Electronic & Other Electric Equipment	4	2	2	1	0.714286	7	8	1	0	4	5
26	VOLTAMP ENERGY	2010	36	Electronic & Other Electric Equipment	2	1	1	1	0.666667	6	5	1	0	3	5
26	VOLTAMP ENERGY	2011	36	Electronic & Other Electric Equipment	4	2	2	1	0.833333	6	7	1	0	4	5
26	VOLTAMP ENERGY	2012	36	Electronic & Other Electric Equipment	4	2	2	1	0.714286	7	6	1	0	4	5
26	VOLTAMP ENERGY	2013	36	Electronic & Other Electric Equipment	3	1	2	1	0.857143	7	5	1	0	4	4
26	VOLTAMP ENERGY	2014	36	Electronic & Other Electric Equipment	4	2	2	1	0.571429	7	7	1	0	4	4
26	VOLTAMP ENERGY	2015	36	Electronic & Other Electric Equipment	3	1	2	1	0.571429	7	5	1	0	4	4
26	VOLTAMP ENERGY	2016	36	Electronic & Other Electric Equipment	2	1	1	0.428571	0.571429	7	6	0.5	0	4	4
26	VOLTAMP ENERGY	2017	36	Electronic & Other Electric Equipment	0	0	0	0.428571	0.571429	7	5	0.666667	0	3	4
27	UNITED POWER	2005	49	Electric, Gas, & Sanitary Services	5	3	2	1	0.181818	11	5	1	0.333333	3	4
27	UNITED POWER	2006	49	Electric, Gas, & Sanitary Services	5	3	2	1	0.181818	11	4	1	0.333333	3	4
27	UNITED POWER	2007	49	Electric, Gas, & Sanitary Services	5	3	2	1	0.363636	11	4	1	0.666667	3	5
27	UNITED POWER	2008	49	Electric, Gas, & Sanitary Services	5	3	2	1	0.818182	11	4	1	0.666667	3	3
27	UNITED POWER	2009	49	Electric, Gas, & Sanitary Services	6	4	2	0.818182	0.454545	11	6	1	0.333333	3	4
27	UNITED POWER	2010	49	Electric, Gas, & Sanitary Services	5	3	2	0.818182	0.454545	11	4	1	0.333333	3	4
27	UNITED POWER	2011	49	Electric, Gas, & Sanitary Services	3	2	1	0.727273	0.272727	11	5	1	0	3	4
27	UNITED POWER	2012	49	Electric, Gas, & Sanitary Services	3	2	1	0.818182	0.181818	11	4	1	0	3	4
27	UNITED POWER	2013	49	Electric, Gas, & Sanitary Services	3	2	1	0.818182	0.181818	11	4	1	0	3	4
27	UNITED POWER	2014	49	Electric, Gas, & Sanitary Services	3	2	1	0.9	0.1	10	4	1	0	3	4
27	UNITED POWER	2015	49	Electric, Gas, & Sanitary Services	3	2	1	0.818182	0.090909	11	4	1	0	3	4
27	UNITED POWER	2016	49	Electric, Gas, & Sanitary Services	6	4	2	0.7	0.1	10	6	1	0.333333	3	4
27	UNITED POWER	2017	49	Electric, Gas, & Sanitary Services	5	3	2	0.714286	0	7	6	1	0.333333	3	4
28	AL FAJAR	2005	28	Chemical & Allied Products	3	1	2	1	0.166667	6	4	1	0	4	4
28	AL FAJAR	2006	28	Chemical & Allied Products	3	1	2	1	0.166667	6	4	1	0	4	4
28	AL FAJAR	2007	28	Chemical & Allied Products	3	1	2	1	0.166667	6	4	1	0	4	4
28	AL FAJAR	2008	28	Chemical & Allied Products	3	1	2	1	0.166667	6	4	1	0	4	4
28	AL FAJAR	2009	28	Chemical & Allied Products	3	1	2	1	0.166667	6	4	1	0	4	4
28	AL FAJAR	2010	28	Chemical & Allied Products	3	1	2	1	0.166667	6	4	1	0	4	4
28	AL FAJAR	2011	28	Chemical & Allied Products	4	2	2	1	0.166667	6	7	1	0	4	5
28	AL FAJAR	2012	28	Chemical & Allied Products	3	1	2	1	0	7	4	1	0	4	4
28	AL FAJAR	2013	28	Chemical & Allied Products	4	2	2	1	0	7	6	1	0	4	4
28	AL FAJAR	2014	28	Chemical & Allied Products	3	1	2	0.714286	0	7	5	1	0	4	4
28	AL FAJAR	2015	28	Chemical & Allied Products	2	1	1	0.714286	0	7	5	1	0	3	4
28	AL FAJAR	2016	28	Chemical & Allied Products	2	1	1	0.714286	0	7	4	1	0	3	4
28	AL FAJAR	2017	28	Chemical & Allied Products	2	1	1	0.714286	0	7	5	1	0	3	4
29	NATIONAL BISCUIT	2005	20	Food & Kindred Products	6	3	3	0.857143	0.571429	7	6	1	0.666667	3	6
29	NATIONAL BISCUIT	2006	20	Food & Kindred Products	5	2	3	0.857143	0.571429	7	5	1	0.666667	3	6
29	NATIONAL BISCUIT	2007	20	Food & Kindred Products	4	2	2	1	0.571429	7	5	1	0.333333	3	4
29	NATIONAL BISCUIT	2008	20	Food & Kindred Products	5	3	2	1	0.5	6	8	1	0.5	2	3
29	NATIONAL BISCUIT	2009	20	Food & Kindred Products	6	4	2	1	0.5	8	6	1	0.333333	3	4
29	NATIONAL BISCUIT	2010	20	Food & Kindred Products	4	2	2	1	0.285714	7	4	1	0.333333	3	5
29	NATIONAL BISCUIT	2011	20	Food & Kindred Products	4	2	2	1	0.285714	7	4	1	0.333333	3	5
29	NATIONAL BISCUIT	2012	20	Food & Kindred Products	5	3	2	1	0.142857	7	6	1	0.333333	3	4
29	NATIONAL BISCUIT	2013	20	Food & Kindred Products	4	2	2	1	0.142857	7	5	1	0.333333	3	5
29	NATIONAL BISCUIT	2014	20	Food & Kindred Products	4	2	2	1	0.142857	7	4	1	0.333333	3	4
29	NATIONAL BISCUIT	2015	20	Food & Kindred Products	5	3	2	1	0.142857	7	6	1	0.333333	3	5
29	NATIONAL BISCUIT	2016	20	Food & Kindred Products	4	1	3	1	0.142857	7	5	1	0.25	4	5
30	AL JAZEIRA SERVICES	2005	73	Business Services	0	0	0	0.4	0.4	5	4	0.666667	0	3	5
30	AL JAZEIRA SERVICES	2006	73	Business Services	0	0	0	0.4	0.8	5	4	0.666667	0	3	4
30	AL JAZEIRA SERVICES	2007	73	Business Services	0	0	0	0.4	0.8	5	4	0.666667	0	3	4
30	AL JAZEIRA SERVICES	2008	73	Business Services	1	1	0	0.4	0.8	5	6	0.666667	0	3	4
30	AL JAZEIRA SERVICES	2009	73	Business Services	1	1	0	0.4	1	5	6	0.666667	0	3	4
30	AL JAZEIRA SERVICES	2010	73	Business Services	0	0	0	0.4	1	5	5	0.666667	0	3	4
30	AL JAZEIRA SERVICES	2011	73	Business Services	0	0	0	0.4	1	5	5	0.666667	0	3	4
30	AL JAZEIRA SERVICES	2012	73	Business Services	0	0	0	0.4	0.4	5	5	0.666667	0	3	4
30	AL JAZEIRA SERVICES	2013	73	Business Services	0	0	0	0.4	0.2	5	4	0.666667	0	3	4
30	AL JAZEIRA SERVICES	2014	73	Business Services	2	1	1	0.4	0.2	5	4	0.666667	0.333333	3	4
30	AL JAZEIRA SERVICES	2015	73	Business Services	3	2	1	0.4	0.2	5	9	0.666667	0.333333	3	4
30	AL JAZEIRA SERVICES	2016	73	Business Services	2	1	1	0.4	0.2	5	4	0.666667	0.333333	3	4
30	AL JAZEIRA SERVICES	2017	73	Business Services	2	1	1	0.4	0.2	5	4	0.666667	0.333333	3	4
31	OMAN EDU& TR	2005	82	Educational Services	5	3	2	1	0.428571	7	7	1	0.333333	3	4
31	OMAN EDU& TR	2006	82	Educational Services	5	3	2	1	0.5	4	10	1	0.333333	3	5
31	OMAN EDU& TR	2007	82	Educational Services	4	3	1	1	0.75	4	13	0.666667	0.333333	3	5
31	OMAN EDU& TR	2008	82	Educational Services	5	3	2	0.8	0.8	5	15	0.666667	0.333333	3	6
31	OMAN EDU& TR	2009	82	Educational Services	4	3	1	0.75	0.75	4	11	0.666667	0.333333	3	5
31	OMAN EDU& TR	2010	82	Educational Services	4	3	1	0.8	0.6	5	6	0.666667	0.333333	3	5
31	OMAN EDU& TR	2011	82	Educational Services	6	3	3	0.8	0.6	5	10	1	0.333333	3	7
31	OMAN EDU& TR	2012	82	Educational Services	5	3	2	0.8	0.4	5	7	1	0.333333	3	5
31	OMAN EDU& TR	2013	82	Educational Services	3	2	1	0.75	0.5	4	7	1	0	2	4
31	OMAN EDU& TR	2014	82	Educational Services	3	2	1	0.6	0.4	5	6	1	0	2	5
31	OMAN EDU& TR	2015	82	Educational Services	1	1	0	0.6	0.4	5	5	0.666667	0	3	5
31	OMAN EDU& TR	2016	82	Educational Services	2	2	0	0.833333	0.333333	6	6	0.666667	0	3	4
31	OMAN EDU& TR	2017	82	Educational Services	2	2	0	0.714286	0.142857	7	8	0.666667	0	3	4
32	OMAN AGR DEV	2007	20	Food & Kindred Products	4	2	2	1	0.6	5	5	1	0.333333	3	5
32	OMAN AGR DEV	2008	20	Food & Kindred Products	5	2	3	1	0.4	5	5	1	0.333333	3	6
32	OMAN AGR DEV	2009	20	Food & Kindred Products	4	2	2	1	0.4	5	8	1	0	3	8
32	OMAN AGR DEV	2010	20	Food & Kindred Products	5	3	2	1	0.6	5	7	1	0.333333	3	4
32	OMAN AGR DEV	2011	20	Food & Kindred Products	3	2	1	1	1	5	6	1	0	3	5
32	OMAN AGR DEV	2012	20	Food & Kindred Products	6	3	3	1	0.2	5	6	1	0.333333	3	7
32	OMAN AGR DEV	2013	20	Food & Kindred Products	6	3	3	1	0	5	6	1	0.333333	3	7
32	OMAN AGR DEV	2014	20	Food & Kindred Products	6	3	3	1	0.2	5	8	1	0.333333	3	6
32	OMAN AGR DEV	2015	20	Food & Kindred Products	4	2	2	0	0.2	5	8	1	0.333333	3	4
33	HOTELS MANAGEMENT	2005	70	Hotels & Other Lodging Places	5	3	2	0.5	0.5	8	10	0.666667	0.333333	3	8
33	HOTELS MANAGEMENT	2006	70	Hotels & Other Lodging Places	7	4	3	1	0.5	8	8	1	0.333333	3	8
33	HOTELS MANAGEMENT	2007	70	Hotels & Other Lodging Places	6	4	2	1	0.5	8	10	1	0.333333	3	5
33	HOTELS MANAGEMENT	2008	70	Hotels & Other Lodging Places	6	4	2	1	0.5	8	8	1	0.333333	3	5
33	HOTELS MANAGEMENT	2009	70	Hotels & Other Lodging Places	6	4	2	1	0.5	8	7	1	0.333333	3	5
33	HOTELS MANAGEMENT	2010	70	Hotels & Other Lodging Places	7	4	3	1	0.5	8	8	1	0.333333	3	6
33	HOTELS MANAGEMENT	2011	70	Hotels & Other Lodging Places	6	4	2	1	0.625	8	6	1	0.333333	3	5
33	HOTELS MANAGEMENT	2012	70	Hotels & Other Lodging Places	5	4	1	0.625	0	8	6	0.333333	0.333333	3	5
33	HOTELS MANAGEMENT	2013	70	Hotels & Other Lodging Places	5	4	1	0.625	0	8	6	0.333333	0.333333	3	5
33	HOTELS MANAGEMENT	2014	70	Hotels & Other Lodging Places	6	4	2	1	0	8	7	1	0.333333	3	4
33	HOTELS MANAGEMENT	2015	70	Hotels & Other Lodging Places	4	3	1	0.5	0	8	6	0.666667	0.333333	3	4
33	HOTELS MANAGEMENT	2016	70	Hotels & Other Lodging Places	5	4	1	0.625	0	8	10	0.666667	0.333333	3	4
33	HOTELS MANAGEMENT	2017	70	Hotels & Other Lodging Places	5	4	1	0.75	0.125	8	7	0.666667	0.333333	3	4
34	NATIONAL MINERAL	2005	20	Food & Kindred Products	2	1	1	0.857143	0.571429	7	5	1	0	3	4
34	NATIONAL MINERAL	2006	20	Food & Kindred Products	2	1	1	0.857143	0.714286	7	5	1	0	3	4
34	NATIONAL MINERAL	2007	20	Food & Kindred Products	3	2	1	0.888889	0.666667	9	4	1	0	3	4
34	NATIONAL MINERAL	2008	20	Food & Kindred Products	3	2	1	0.888889	0.666667	9	5	1	0	3	4
34	NATIONAL MINERAL	2009	20	Food & Kindred Products	3	2	1	0.888889	0.555556	9	5	1	0	3	4
34	NATIONAL MINERAL	2010	20	Food & Kindred Products	3	2	1	0.888889	0.555556	9	4	1	0	3	4
34	NATIONAL MINERAL	2011	20	Food & Kindred Products	5	3	2	1	0.555556	9	7	1	0	3	6
34	NATIONAL MINERAL	2012	20	Food & Kindred Products	2	1	1	0.555556	0	9	5	0.75	0	4	4
34	NATIONAL MINERAL	2013	20	Food & Kindred Products	5	3	2	0.666667	0	9	6	1	0	4	4
34	NATIONAL MINERAL	2014	20	Food & Kindred Products	4	2	2	0.666667	0.222222	9	4	1	0	4	4
34	NATIONAL MINERAL	2015	20	Food & Kindred Products	2	1	1	0.714286	0.142857	7	5	1	0	3	5
34	NATIONAL MINERAL	2016	20	Food & Kindred Products	1	0	1	0.571429	0.142857	7	4	1	0	3	4
34	NATIONAL MINERAL	2017	20	Food & Kindred Products	2	1	1	0.714286	0.142857	7	5	1	0	3	5
35	GULF HOTELS	2005	70	Hotels & Other Lodging Places	2	1	1	1	0	7	5	1	0	3	4
35	GULF HOTELS	2006	70	Hotels & Other Lodging Places	3	2	1	1	0	7	6	1	0	3	4
35	GULF HOTELS	2007	70	Hotels & Other Lodging Places	2	1	1	1	0.142857	7	5	1	0	3	4
35	GULF HOTELS	2008	70	Hotels & Other Lodging Places	2	1	1	1	0.142857	7	4	1	0	3	4
35	GULF HOTELS	2009	70	Hotels & Other Lodging Places	2	1	1	1	0	6	5	1	0	3	5
35	GULF HOTELS	2010	70	Hotels & Other Lodging Places	3	1	2	1	0	7	5	1	0	3	6
35	GULF HOTELS	2011	70	Hotels & Other Lodging Places	3	2	1	1	0	7	6	1	0	3	5
35	GULF HOTELS	2012	70	Hotels & Other Lodging Places	1	1	0	0.428571	0	7	6	0.666667	0	3	5
35	GULF HOTELS	2013	70	Hotels & Other Lodging Places	1	1	0	0.571429	0	7	6	0.666667	0	3	5
35	GULF HOTELS	2014	70	Hotels & Other Lodging Places	1	1	0	0.714286	0	7	5	0.666667	0	3	5
35	GULF HOTELS	2015	70	Hotels & Other Lodging Places	2	2	0	0.714286	0	7	7	0.666667	0	3	5
35	GULF HOTELS	2016	70	Hotels & Other Lodging Places	2	1	1	0.714286	0	7	5	0.666667	0	3	6
35	GULF HOTELS	2017	70	Hotels & Other Lodging Places	2	2	0	0.714286	0	7	8	0.666667	0	3	5
36	OMAN FOODS INT	2006	1	Agricultural Production – Crops	3	2	1	0.666667	0.333333	6	5	0.666667	0.666667	3	5
36	OMAN FOODS INT	2007	1	Agricultural Production – Crops	6	3	3	0.833333	0.333333	6	6	1	0.666667	3	8
36	OMAN FOODS INT	2008	1	Agricultural Production – Crops	6	3	3	0.833333	0.5	6	6	1	0.666667	3	7
36	OMAN FOODS INT	2009	1	Agricultural Production – Crops	6	3	3	0.833333	0.333333	6	7	1	0.666667	3	8
36	OMAN FOODS INT	2010	1	Agricultural Production – Crops	5	2	3	1	0.333333	6	4	1	0.666667	3	10
36	OMAN FOODS INT	2011	1	Agricultural Production – Crops	6	3	3	1	0.166667	6	6	1	0.666667	3	7
36	OMAN FOODS INT	2012	1	Agricultural Production – Crops	4	2	2	1	0	6	5	1	1	3	4
36	OMAN FOODS INT	2013	1	Agricultural Production – Crops	4	2	2	1	0	6	4	1	1	3	4
36	OMAN FOODS INT	2014	1	Agricultural Production – Crops	4	2	2	1	0	6	4	1	0.666667	3	4
37	OMAN CHLORINE	2005	28	Chemical & Allied Products	1	1	0	0.666667	0	6	5	0.666667	0	3	4
37	OMAN CHLORINE	2006	28	Chemical & Allied Products	2	1	1	0.833333	0	6	5	1	0	3	4
37	OMAN CHLORINE	2007	28	Chemical & Allied Products	2	1	1	0.833333	0.666667	6	5	1	0	3	4
37	OMAN CHLORINE	2008	28	Chemical & Allied Products	3	1	2	0.833333	0.5	6	4	1	0	4	4
37	OMAN CHLORINE	2009	28	Chemical & Allied Products	3	1	2	0.833333	0.5	6	4	1	0	4	4
37	OMAN CHLORINE	2010	28	Chemical & Allied Products	5	2	3	0.833333	0.666667	6	6	1	0.25	4	4
37	OMAN CHLORINE	2011	28	Chemical & Allied Products	4	1	3	0.833333	0.833333	6	4	1	0.25	4	4
37	OMAN CHLORINE	2012	28	Chemical & Allied Products	4	1	3	0.833333	0.666667	6	4	1	0.25	4	4
37	OMAN CHLORINE	2013	28	Chemical & Allied Products	4	2	2	0.777778	0.444444	9	4	0.75	0.25	4	4
37	OMAN CHLORINE	2014	28	Chemical & Allied Products	5	3	2	0.888889	0.444444	9	4	1	0.333333	3	4
37	OMAN CHLORINE	2015	28	Chemical & Allied Products	6	4	2	0.666667	0.444444	9	6	0.75	0.5	4	5
37	OMAN CHLORINE	2016	28	Chemical & Allied Products	5	3	2	0.666667	0.222222	9	6	0.5	0.25	4	4
37	OMAN CHLORINE	2017	28	Chemical & Allied Products	5	2	3	0.777778	0.222222	9	5	1	0.2	5	5
38	SOHAR POULTRY	2005	2	Agricultural Production – Livestock	2	1	1	1	0.285714	7	3	1	0	3	1
38	SOHAR POULTRY	2006	2	Agricultural Production – Livestock	2	1	1	1	0.285714	7	4	1	0	3	4
38	SOHAR POULTRY	2007	2	Agricultural Production – Livestock	2	1	1	1	0.285714	7	4	1	0	3	5
38	SOHAR POULTRY	2008	2	Agricultural Production – Livestock	2	1	1	1	0.333333	6	5	1	0	3	4
38	SOHAR POULTRY	2009	2	Agricultural Production – Livestock	4	1	3	1	0	6	5	1	0.25	4	5
38	SOHAR POULTRY	2011	2	Agricultural Production – Livestock	6	2	4	1	0	6	6	1	0.25	4	6
38	SOHAR POULTRY	2012	2	Agricultural Production – Livestock	5	2	3	1	0	6	4	1	0.5	4	4
38	SOHAR POULTRY	2013	2	Agricultural Production – Livestock	5	2	3	1	0	6	4	1	0.5	4	4
38	SOHAR POULTRY	2014	2	Agricultural Production – Livestock	5	2	3	1	0	6	4	1	0.5	4	4
38	SOHAR POULTRY	2015	2	Agricultural Production – Livestock	5	2	3	1	0	6	4	1	0.5	4	4
38	SOHAR POULTRY	2016	2	Agricultural Production – Livestock	5	2	3	1	0	6	4	1	0.5	4	4
38	SOHAR POULTRY	2017	2	Agricultural Production – Livestock	5	2	3	1	0	6	5	1	0.5	4	4
39	OMAN HOT & TOU	2005	70	Hotels & Other Lodging Places	5	2	3	1	0.6	5	5	1	0.5	4	4
39	OMAN HOT & TOU	2006	70	Hotels & Other Lodging Places	6	3	3	1	0.8	5	6	1	0.5	4	4
39	OMAN HOT & TOU	2007	70	Hotels & Other Lodging Places	5	3	2	1	1	5	8	1	0.666667	3	5
39	OMAN HOT & TOU	2008	70	Hotels & Other Lodging Places	5	3	2	1	1	5	6	1	0.333333	3	4
39	OMAN HOT & TOU	2009	70	Hotels & Other Lodging Places	4	2	2	1	1	5	4	1	0.333333	3	4
39	OMAN HOT & TOU	2010	70	Hotels & Other Lodging Places	4	2	2	1	1	5	4	1	0.333333	3	4
39	OMAN HOT & TOU	2011	70	Hotels & Other Lodging Places	4	2	2	1	1	5	5	1	0.333333	3	4
39	OMAN HOT & TOU	2012	70	Hotels & Other Lodging Places	4	2	2	1	0.8	5	4	1	0.333333	3	4
39	OMAN HOT & TOU	2013	70	Hotels & Other Lodging Places	4	2	2	1	0.75	4	4	1	0.5	2	4
39	OMAN HOT & TOU	2014	70	Hotels & Other Lodging Places	4	2	2	1	0.6	5	5	1	0.333333	3	4
39	OMAN HOT & TOU	2015	70	Hotels & Other Lodging Places	5	3	2	1	0.8	5	6	1	0.333333	3	4
39	OMAN HOT & TOU	2016	70	Hotels & Other Lodging Places	2	1	1	0	0.8	5	5	0	0.333333	3	5
40	FLEXIBLE IND	2006	49	Electric, Gas, & Sanitary Services	4	1	3	1	0.142857	7	4	1	0.25	4	4
40	FLEXIBLE IND	2007	49	Electric, Gas, & Sanitary Services	4	1	3	1	0.142857	7	4	1	0.25	4	4
40	FLEXIBLE IND	2008	49	Electric, Gas, & Sanitary Services	4	1	3	1	0.142857	7	4	1	0.25	4	4
40	FLEXIBLE IND	2009	49	Electric, Gas, & Sanitary Services	4	1	3	1	0.142857	7	4	1	0.25	4	4
40	FLEXIBLE IND	2010	49	Electric, Gas, & Sanitary Services	4	1	3	1	0.142857	7	4	1	0.25	4	4
40	FLEXIBLE IND	2011	49	Electric, Gas, & Sanitary Services	4	1	3	1	0.285714	7	4	1	0.25	4	4
40	FLEXIBLE IND	2012	49	Electric, Gas, & Sanitary Services	4	1	3	1	0.142857	7	4	1	0.25	4	4
40	FLEXIBLE IND	2013	49	Electric, Gas, & Sanitary Services	4	1	3	1	0.285714	7	4	1	0.25	4	4
41	GULF PLASTIC	2005	30	Rubber & Miscellaneous Plastics Products	4	1	3	1	0.2	5	4	1	0.25	4	4
41	GULF PLASTIC	2006	30	Rubber & Miscellaneous Plastics Products	4	1	3	1	0.2	5	4	1	0.25	4	4
41	GULF PLASTIC	2007	30	Rubber & Miscellaneous Plastics Products	4	2	2	1	0.6	5	5	1	0.333333	3	4
41	GULF PLASTIC	2008	30	Rubber & Miscellaneous Plastics Products	4	2	2	1	0.8	5	5	1	0.333333	3	5
41	GULF PLASTIC	2009	30	Rubber & Miscellaneous Plastics Products	5	2	3	1	0.6	5	6	1	0.25	4	5
41	GULF PLASTIC	2010	30	Rubber & Miscellaneous Plastics Products	4	1	3	1	0.8	5	5	1	0.25	4	5
41	GULF PLASTIC	2011	30	Rubber & Miscellaneous Plastics Products	5	2	3	1	0.8	5	6	1	0.25	4	5
41	GULF PLASTIC	2012	30	Rubber & Miscellaneous Plastics Products	6	2	4	1	0.4	5	7	1	0.25	4	6
41	GULF PLASTIC	2013	30	Rubber & Miscellaneous Plastics Products	6	2	4	1	0.4	5	6	1	0.25	4	6
41	GULF PLASTIC	2014	30	Rubber & Miscellaneous Plastics Products	6	2	4	1	0.4	5	7	1	0.25	4	6
41	GULF PLASTIC	2015	30	Rubber & Miscellaneous Plastics Products	6	2	4	1	0.4	5	7	1	0.25	4	6
42	PACKAGING CO	2005	47	Transportation Services	0	0	0	0	0	7	4	0	0	3	4
42	PACKAGING CO	2007	47	Transportation Services	0	0	0	0	0	7	5	0	0	3	4
42	PACKAGING CO	2008	47	Transportation Services	0	0	0	0	0	7	4	0	0	3	4
42	PACKAGING CO	2009	47	Transportation Services	0	0	0	0	0	7	4	0	0	3	4
42	PACKAGING CO	2010	47	Transportation Services	0	0	0	0.142857	0	7	4	0	0	3	4
42	PACKAGING CO	2011	47	Transportation Services	0	0	0	0.142857	0	7	4	0	0	3	4
42	PACKAGING CO	2012	47	Transportation Services	0	0	0	0.142857	0	7	4	0	0	3	4
42	PACKAGING CO	2013	47	Transportation Services	0	0	0	0.142857	0	7	4	0	0	3	4
42	PACKAGING CO	2014	47	Transportation Services	0	0	0	0.166667	0	6	4	0	0	3	4
42	PACKAGING CO	2015	47	Transportation Services	0	0	0	0.285714	0	7	4	0	0	3	4
42	PACKAGING CO	2016	47	Transportation Services	0	0	0	0.285714	0	7	4	0	0	3	4
42	PACKAGING CO	2017	47	Transportation Services	0	0	0	0.285714	0	7	4	0	0	3	4
43	MUSCAT THREAD	2005	22	Textile Mill Products	2	2	0	0.6	0.4	5	6	0.666667	0	3	5
43	MUSCAT THREAD	2006	22	Textile Mill Products	2	2	0	0.6	0.4	5	7	0.666667	0	3	5
43	MUSCAT THREAD	2007	22	Textile Mill Products	1	1	0	0.6	0.4	5	5	0.666667	0	3	4
43	MUSCAT THREAD	2008	22	Textile Mill Products	1	1	0	0.571429	0.428571	7	7	0.666667	0	3	5
43	MUSCAT THREAD	2009	22	Textile Mill Products	4	2	2	0.857143	0.428571	7	6	1	0	3	6
43	MUSCAT THREAD	2010	22	Textile Mill Products	3	2	1	1	0.5	6	11	1	0	3	5
43	MUSCAT THREAD	2011	22	Textile Mill Products	3	2	1	1	0.6	5	6	1	0	3	4
43	MUSCAT THREAD	2012	22	Textile Mill Products	5	3	2	1	0	5	6	1	0.333333	3	4
43	MUSCAT THREAD	2013	22	Textile Mill Products	4	2	2	1	0.6	5	5	1	0.333333	3	5
43	MUSCAT THREAD	2014	22	Textile Mill Products	5	2	3	1	0.6	5	7	1	0.25	4	5
43	MUSCAT THREAD	2015	22	Textile Mill Products	4	1	3	1	0.6	5	5	1	0.25	4	5
43	MUSCAT THREAD	2016	22	Textile Mill Products	4	1	3	0.8	0.6	5	5	1	0.25	4	4
43	MUSCAT THREAD	2017	22	Textile Mill Products	5	2	3	0.8	0.6	5	6	1	0.25	4	4
44	DHOFAR FISHERIES	2006	51	Wholesale Trade – Nondurable Goods	4	2	2	1	0.714286	7	4	1	0.333333	3	5
44	DHOFAR FISHERIES	2007	51	Wholesale Trade – Nondurable Goods	6	3	3	1	0.875	8	6	1	0.25	4	5
44	DHOFAR FISHERIES	2008	51	Wholesale Trade – Nondurable Goods	6	3	3	1	0.875	8	6	1	0.25	4	4
44	DHOFAR FISHERIES	2009	51	Wholesale Trade – Nondurable Goods	5	3	2	0.6	0.4	5	7	1	0.333333	3	5
44	DHOFAR FISHERIES	2010	51	Wholesale Trade – Nondurable Goods	4	2	2	0.6	0.4	5	4	1	0.333333	3	4
44	DHOFAR FISHERIES	2011	51	Wholesale Trade – Nondurable Goods	2	1	1	0.6	0	5	5	1	0	3	5
44	DHOFAR FISHERIES	2012	51	Wholesale Trade – Nondurable Goods	2	1	1	0.6	0	5	4	1	0	3	4
44	DHOFAR FISHERIES	2013	51	Wholesale Trade – Nondurable Goods	2	1	1	0.6	0	5	4	1	0	3	4
44	DHOFAR FISHERIES	2014	51	Wholesale Trade – Nondurable Goods	2	1	1	0.6	0	5	4	1	0	3	4
44	DHOFAR FISHERIES	2015	51	Wholesale Trade – Nondurable Goods	1	0	1	0.4	0	5	5	1	0	3	5
44	DHOFAR FISHERIES	2016	51	Wholesale Trade – Nondurable Goods	2	1	1	0.4	0	5	4	0.333333	0.333333	3	3
44	DHOFAR FISHERIES	2017	51	Wholesale Trade – Nondurable Goods	3	2	1	0.2	0	5	7	0.333333	0.333333	3	3
45	DHOFAR BEVERAGE	2005	20	Food & Kindred Products	5	3	2	1	0	7	6	1	0.333333	3	4
45	DHOFAR BEVERAGE	2006	20	Food & Kindred Products	4	2	2	1	0.571429	7	5	1	0.333333	3	4
45	DHOFAR BEVERAGE	2007	20	Food & Kindred Products	7	3	4	1	0.625	8	6	1	0.25	4	9
45	DHOFAR BEVERAGE	2008	20	Food & Kindred Products	5	3	2	1	0.75	8	6	1	0	5	5
45	DHOFAR BEVERAGE	2009	20	Food & Kindred Products	4	3	1	0.888889	0.666667	9	6	0.8	0	5	5
45	DHOFAR BEVERAGE	2010	20	Food & Kindred Products	4	2	2	0.888889	0.666667	9	5	0.8	0	5	7
45	DHOFAR BEVERAGE	2011	20	Food & Kindred Products	4	2	2	0.888889	0.555556	9	5	1	0	4	4
45	DHOFAR BEVERAGE	2012	20	Food & Kindred Products	6	3	3	0.888889	0.555556	9	7	1	0	4	6
45	DHOFAR BEVERAGE	2013	20	Food & Kindred Products	6	3	3	0.888889	0.555556	9	6	1	0	4	7
45	DHOFAR BEVERAGE	2014	20	Food & Kindred Products	6	3	3	1	0.555556	9	7	1	0	4	9
45	DHOFAR BEVERAGE	2015	20	Food & Kindred Products	6	3	3	1	0.555556	9	7	1	0	4	6
45	DHOFAR BEVERAGE	2016	20	Food & Kindred Products	6	3	3	1	0.555556	9	6	1	0	4	7
45	DHOFAR BEVERAGE	2017	20	Food & Kindred Products	6	3	3	1	0.444444	9	6	1	0	4	8
46	OMAN CERAMICS	2006	32	Stone, Clay, & Glass Products	5	2	3	1	0.285714	7	6	1	0.25	4	4
46	OMAN CERAMICS	2007	32	Stone, Clay, & Glass Products	5	3	2	1	0.666667	6	6	1	0.333333	3	4
46	OMAN CERAMICS	2008	32	Stone, Clay, & Glass Products	4	2	2	1	0.428571	7	4	1	0.333333	3	4
46	OMAN CERAMICS	2009	32	Stone, Clay, & Glass Products	4	2	2	1	0.571429	7	4	1	0.333333	3	4
46	OMAN CERAMICS	2010	32	Stone, Clay, & Glass Products	4	2	2	1	0.571429	7	5	1	0.333333	3	5
46	OMAN CERAMICS	2011	32	Stone, Clay, & Glass Products	4	2	2	1	0.571429	7	4	1	0.333333	3	4
46	OMAN CERAMICS	2012	32	Stone, Clay, & Glass Products	5	3	2	1	0.428571	7	7	1	0.333333	3	4
46	OMAN CERAMICS	2013	32	Stone, Clay, & Glass Products	4	2	2	1	0.428571	7	5	1	0.333333	3	2
46	OMAN CERAMICS	2014	32	Stone, Clay, & Glass Products	4	2	2	1	0.5	6	5	1	0.333333	3	4
46	OMAN CERAMICS	2015	32	Stone, Clay, & Glass Products	5	2	3	1	0.428571	7	6	1	0.25	4	5
46	OMAN CERAMICS	2016	32	Stone, Clay, & Glass Products	4	1	3	1	0.428571	7	5	1	0.25	4	4
46	OMAN CERAMICS	2017	32	Stone, Clay, & Glass Products	2	1	1	1	0.428571	7	5	1	0	3	4
47	COMPUTER STAT	2005	35	Industrial Machinery & Equipment	5	2	3	1	0.428571	7	6	1	0.25	4	5
47	COMPUTER STAT	2006	35	Industrial Machinery & Equipment	5	3	2	1	0.571429	7	6	1	0.333333	3	4
47	COMPUTER STAT	2007	35	Industrial Machinery & Equipment	4	2	2	1	0.714286	7	5	1	0.333333	3	4
47	COMPUTER STAT	2008	35	Industrial Machinery & Equipment	4	2	2	1	0.857143	7	5	1	0.333333	3	4
47	COMPUTER STAT	2009	35	Industrial Machinery & Equipment	5	2	3	1	0.857143	7	6	1	0.25	4	4
47	COMPUTER STAT	2010	35	Industrial Machinery & Equipment	4	1	3	1	0.857143	7	5	1	0.25	4	4
47	COMPUTER STAT	2011	35	Industrial Machinery & Equipment	4	1	3	1	0.857143	7	5	1	0.25	4	5
47	COMPUTER STAT	2012	35	Industrial Machinery & Equipment	5	2	3	1	0.428571	7	8	1	0.25	4	4
47	COMPUTER STAT	2013	35	Industrial Machinery & Equipment	6	3	3	1	0.428571	7	6	1	0.5	4	4
47	COMPUTER STAT	2014	35	Industrial Machinery & Equipment	5	2	3	1	0.428571	7	5	1	0.5	4	4
47	COMPUTER STAT	2015	35	Industrial Machinery & Equipment	6	3	3	1	0.428571	7	6	1	0.5	4	5
47	COMPUTER STAT	2016	35	Industrial Machinery & Equipment	5	2	3	1	0.285714	7	5	1	0.5	4	4
47	COMPUTER STAT	2017	35	Industrial Machinery & Equipment	5	2	3	1	0.285714	7	5	1	0.5	4	4
48	SALALAH BEACH	2005	70	Hotels & Other Lodging Places	4	1	3	1	0	7	5	1	0.25	4	4
48	SALALAH BEACH	2006	70	Hotels & Other Lodging Places	4	2	2	1	0	7	5	1	0.333333	3	5
48	SALALAH BEACH	2007	70	Hotels & Other Lodging Places	4	2	2	1	0	7	5	1	0.333333	3	5
48	SALALAH BEACH	2008	70	Hotels & Other Lodging Places	4	2	2	1	0.142857	7	5	1	0.333333	3	4
48	SALALAH BEACH	2009	70	Hotels & Other Lodging Places	4	2	2	1	0.142857	7	5	1	0.333333	3	4
48	SALALAH BEACH	2010	70	Hotels & Other Lodging Places	4	2	2	1	0.142857	7	5	1	0.333333	3	5
48	SALALAH BEACH	2011	70	Hotels & Other Lodging Places	4	2	2	1	0	7	5	1	0.333333	3	4
48	SALALAH BEACH	2012	70	Hotels & Other Lodging Places	4	2	2	1	0	7	4	1	0.333333	3	5
48	SALALAH BEACH	2013	70	Hotels & Other Lodging Places	4	2	2	1	0	7	5	1	0.333333	3	5
48	SALALAH BEACH	2014	70	Hotels & Other Lodging Places	4	2	2	1	0	7	5	1	0.333333	3	5
48	SALALAH BEACH	2015	70	Hotels & Other Lodging Places	4	2	2	1	0	7	4	1	0.333333	3	5
48	SALALAH BEACH	2016	70	Hotels & Other Lodging Places	5	3	2	1	0	7	6	1	0.333333	3	5
48	SALALAH BEACH	2017	70	Hotels & Other Lodging Places	6	4	2	1	0	8	6	1	0.333333	3	5
49	GULF INT, CHEMICALS	2006	28	Chemical & Allied Products	2	1	1	0.857143	0.142857	7	5	1	0	3	4
49	GULF INT, CHEMICALS	2007	28	Chemical & Allied Products	2	1	1	0.857143	0	7	5	1	0	3	4
49	GULF INT, CHEMICALS	2008	28	Chemical & Allied Products	2	1	1	0.833333	0.333333	6	4	1	0	3	4
49	GULF INT, CHEMICALS	2009	28	Chemical & Allied Products	2	1	1	0.857143	0.285714	7	5	1	0	3	5
49	GULF INT, CHEMICALS	2010	28	Chemical & Allied Products	2	1	1	0.857143	0.285714	7	5	1	0	3	5
49	GULF INT, CHEMICALS	2011	28	Chemical & Allied Products	4	2	2	0.857143	0.142857	7	4	1	0.333333	3	4
49	GULF INT, CHEMICALS	2012	28	Chemical & Allied Products	4	2	2	0.833333	0.166667	6	4	1	0.333333	3	4
49	GULF INT, CHEMICALS	2013	28	Chemical & Allied Products	4	2	2	0.857143	0.142857	7	4	1	0.333333	3	4
49	GULF INT, CHEMICALS	2014	28	Chemical & Allied Products	4	2	2	0.714286	0.285714	7	4	1	0.333333	3	4
49	GULF INT, CHEMICALS	2015	28	Chemical & Allied Products	2	1	1	0.714286	0.285714	7	4	1	0	3	4
49	GULF INT, CHEMICALS	2016	28	Chemical & Allied Products	4	2	2	1	0.166667	6	7	1	0	3	7
49	GULF INT, CHEMICALS	2017	28	Chemical & Allied Products	4	2	2	0.714286	0.142857	7	5	1	0.333333	3	5
50	CONSTRUCTION MATERIALS	2005	50	Wholesale Trade – Durable Goods	4	2	2	0.833333	0.166667	6	4	1	0.333333	3	4
50	CONSTRUCTION MATERIALS	2006	50	Wholesale Trade – Durable Goods	5	3	2	0.833333	0.333333	6	12	1	0.333333	3	5
50	CONSTRUCTION MATERIALS	2007	50	Wholesale Trade – Durable Goods	4	3	1	0.714286	0.714286	7	8	0.666667	0.333333	3	5
50	CONSTRUCTION MATERIALS	2008	50	Wholesale Trade – Durable Goods	2	2	0	0.666667	1	6	8	0.5	0	2	5
50	CONSTRUCTION MATERIALS	2009	50	Wholesale Trade – Durable Goods	5	3	2	1	0.714286	7	9	1	0.666667	3	5
50	CONSTRUCTION MATERIALS	2010	50	Wholesale Trade – Durable Goods	6	3	3	1	0.428571	7	7	1	0.666667	3	6
50	CONSTRUCTION MATERIALS	2011	50	Wholesale Trade – Durable Goods	5	3	2	0.6	0.6	5	8	0.666667	0.666667	3	6
50	CONSTRUCTION MATERIALS	2012	50	Wholesale Trade – Durable Goods	5	3	2	0.8	0.4	5	9	1	0.666667	3	4
50	CONSTRUCTION MATERIALS	2013	50	Wholesale Trade – Durable Goods	6	3	3	1	0.333333	6	8	1	0.666667	3	6
50	CONSTRUCTION MATERIALS	2014	50	Wholesale Trade – Durable Goods	5	3	2	1	0.333333	6	7	1	0.666667	3	5
50	CONSTRUCTION MATERIALS	2015	50	Wholesale Trade – Durable Goods	5	3	2	1	0.2	5	6	1	0.666667	3	5
50	CONSTRUCTION MATERIALS	2016	50	Wholesale Trade – Durable Goods	4	2	2	0.8	0.2	5	5	1	0.666667	3	4
50	CONSTRUCTION MATERIALS	2017	50	Wholesale Trade – Durable Goods	5	2	3	0.6	0.2	5	5	1	0.666667	3	6
51	MAJAN COLLEGE	2005	82	Educational Services	6	2	4	1	0.333333	6	8	1	0.25	4	7
51	MAJAN COLLEGE	2006	82	Educational Services	6	2	4	1	0.333333	6	8	1	0.25	4	7
51	MAJAN COLLEGE	2007	82	Educational Services	3	2	1	0.666667	0.5	6	5	0.666667	0.333333	3	5
51	MAJAN COLLEGE	2008	82	Educational Services	3	2	1	0.5	0	8	4	0.666667	0.333333	3	4
51	MAJAN COLLEGE	2009	82	Educational Services	2	1	1	0.5	0	6	4	0.666667	0.333333	3	5
51	MAJAN COLLEGE	2010	82	Educational Services	4	2	2	1	0	6	5	1	0.333333	3	4
51	MAJAN COLLEGE	2011	82	Educational Services	4	2	2	1	0	6	4	1	0.333333	3	4
51	MAJAN COLLEGE	2012	82	Educational Services	4	2	2	1	0	6	5	1	0.666667	3	4
51	MAJAN COLLEGE	2013	82	Educational Services	4	2	2	1	0	6	4	1	0.666667	3	4
51	MAJAN COLLEGE	2014	82	Educational Services	4	2	2	1	0	6	4	1	0.666667	3	4
51	MAJAN COLLEGE	2015	82	Educational Services	3	2	1	0.5	0	6	6	0.666667	0.333333	3	4
51	MAJAN COLLEGE	2016	82	Educational Services	2	1	1	0.5	0.166667	6	5	0.666667	0.333333	3	4
51	MAJAN COLLEGE	2017	82	Educational Services	2	1	1	0.5	0.166667	6	4	0.666667	0.333333	3	4
52	DHOFAR POULTRY	2005	51	Wholesale Trade – Nondurable Goods	3	1	2	0.8	0	5	5	1	0	3	8
52	DHOFAR POULTRY	2006	51	Wholesale Trade – Nondurable Goods	3	1	2	0.8	0.4	5	5	1	0	3	6
52	DHOFAR POULTRY	2007	51	Wholesale Trade – Nondurable Goods	3	2	1	0.8	0.4	5	7	1	0	3	5
52	DHOFAR POULTRY	2008	51	Wholesale Trade – Nondurable Goods	5	2	3	0.833333	0.5	6	9	1	0	4	6
52	DHOFAR POULTRY	2009	51	Wholesale Trade – Nondurable Goods	5	2	3	0.833333	0.5	6	7	1	0	4	7
52	DHOFAR POULTRY	2010	51	Wholesale Trade – Nondurable Goods	4	2	2	0.8	0.6	5	6	1	0	3	7
52	DHOFAR POULTRY	2011	51	Wholesale Trade – Nondurable Goods	4	2	2	0.833333	0.5	6	6	1	0	3	7
52	DHOFAR POULTRY	2012	51	Wholesale Trade – Nondurable Goods	1	1	0	0.5	0.166667	6	9	0.666667	0	3	5
52	DHOFAR POULTRY	2013	51	Wholesale Trade – Nondurable Goods	2	1	1	0.333333	0.333333	6	8	0.666667	0	3	6
52	DHOFAR POULTRY	2014	51	Wholesale Trade – Nondurable Goods	2	1	1	0.333333	0.166667	6	6	0.666667	0	3	6
52	DHOFAR POULTRY	2015	51	Wholesale Trade – Nondurable Goods	2	1	1	0.5	0.166667	6	6	0.666667	0	3	6
52	DHOFAR POULTRY	2016	51	Wholesale Trade – Nondurable Goods	1	1	0	0.5	0.333333	6	7	0.666667	0	3	5
52	DHOFAR POULTRY	2017	51	Wholesale Trade – Nondurable Goods	1	1	0	0.428571	0.285714	7	6	0.666667	0	3	5
53	AL-AHLIA CONV	2005	26	Paper & Allied Products	0	0	0	0.5	0	4	4	0.666667	0	3	4
53	AL-AHLIA CONV	2006	26	Paper & Allied Products	2	1	1	0.4	0	5	7	0.666667	0	3	6
53	AL-AHLIA CONV	2007	26	Paper & Allied Products	0	0	0	0.4	0.2	5	4	0.666667	0	3	4
53	AL-AHLIA CONV	2008	26	Paper & Allied Products	4	2	2	0.75	0.25	4	6	1	0	3	7
53	AL-AHLIA CONV	2009	26	Paper & Allied Products	4	2	2	0.75	0.5	4	6	1	0	3	7
53	AL-AHLIA CONV	2010	26	Paper & Allied Products	2	1	1	0.75	0.25	4	5	1	0	3	4
53	AL-AHLIA CONV	2011	26	Paper & Allied Products	2	1	1	0.75	0.25	4	4	1	0	3	5
54	INTERIOR HOTELS	2005	70	Hotels & Other Lodging Places	4	2	2	0.714286	0.428571	7	5	0.666667	0.333333	3	6
54	INTERIOR HOTELS	2006	70	Hotels & Other Lodging Places	4	2	2	0.714286	0.428571	7	5	0.666667	0.333333	3	6
54	INTERIOR HOTELS	2007	70	Hotels & Other Lodging Places	4	2	2	0.714286	0.428571	7	5	0.666667	0.333333	3	6
54	INTERIOR HOTELS	2008	70	Hotels & Other Lodging Places	3	2	1	0.714286	0.285714	7	5	0.666667	0.333333	3	5
54	INTERIOR HOTELS	2009	70	Hotels & Other Lodging Places	4	2	2	0.714286	0.285714	7	5	0.666667	0.333333	3	8
54	INTERIOR HOTELS	2010	70	Hotels & Other Lodging Places	4	2	2	0.428571	0.428571	7	6	0.6	0.4	5	4
54	INTERIOR HOTELS	2011	70	Hotels & Other Lodging Places	5	2	3	1	0.571429	7	5	1	0.5	4	5
54	INTERIOR HOTELS	2012	70	Hotels & Other Lodging Places	6	3	3	1	0.571429	7	6	1	0.5	4	5
54	INTERIOR HOTELS	2013	70	Hotels & Other Lodging Places	6	2	4	1	0.428571	7	5	1	0.5	4	6
54	INTERIOR HOTELS	2014	70	Hotels & Other Lodging Places	5	2	3	1	0.428571	7	5	1	0.5	4	5
54	INTERIOR HOTELS	2015	70	Hotels & Other Lodging Places	5	2	3	1	0.428571	7	5	1	0.5	4	5
54	INTERIOR HOTELS	2016	70	Hotels & Other Lodging Places	5	2	3	1	0.428571	7	5	1	0.5	4	5
54	INTERIOR HOTELS	2017	70	Hotels & Other Lodging Places	5	2	3	1	0.428571	7	5	1	0.5	4	5
55	OMAN TEXTILE	2005	22	Textile Mill Products	7	3	4	0.857143	0.857143	7	6	1	0.5	4	7
55	OMAN TEXTILE	2006	22	Textile Mill Products	6	3	3	0.857143	0.714286	7	7	1	0.666667	3	7
55	OMAN TEXTILE	2007	22	Textile Mill Products	6	3	3	0.857143	1	7	8	1	0.666667	3	7
55	OMAN TEXTILE	2008	22	Textile Mill Products	5	3	2	0.857143	1	7	6	0.666667	0.333333	3	6
55	OMAN TEXTILE	2009	22	Textile Mill Products	6	3	3	1	1	7	9	1	0.666667	3	7
55	OMAN TEXTILE	2010	22	Textile Mill Products	5	2	3	1	1	7	5	1	0.666667	3	6
55	OMAN TEXTILE	2011	22	Textile Mill Products	5	2	3	1	1	7	5	1	0.666667	3	6
55	OMAN TEXTILE	2012	22	Textile Mill Products	5	2	3	0.857143	0.428571	7	4	1	0.333333	3	6
55	OMAN TEXTILE	2013	22	Textile Mill Products	6	3	3	0.857143	0.857143	7	6	1	1	3	6
55	OMAN TEXTILE	2014	22	Textile Mill Products	4	2	2	0.857143	0.857143	7	5	1	1	3	5
55	OMAN TEXTILE	2015	22	Textile Mill Products	4	2	2	0.857143	0.857143	7	5	1	1	3	5
55	OMAN TEXTILE	2016	22	Textile Mill Products	6	3	3	0.857143	0.428571	7	7	1	0.333333	3	6
56	OMANI EURO FOOD	2005	20	Food & Kindred Products	3	2	1	0.714286	0.428571	7	6	1	0	3	4
56	OMANI EURO FOOD	2006	20	Food & Kindred Products	2	1	1	1	0.428571	7	4	1	0	3	4
56	OMANI EURO FOOD	2007	20	Food & Kindred Products	2	1	1	0.857143	0.428571	7	4	1	0	3	4
56	OMANI EURO FOOD	2008	20	Food & Kindred Products	4	2	2	1	0.428571	7	4	1	0.333333	3	3
56	OMANI EURO FOOD	2009	20	Food & Kindred Products	4	2	2	1	0.428571	7	4	1	0.333333	3	4
56	OMANI EURO FOOD	2010	20	Food & Kindred Products	4	2	2	1	0.428571	7	4	1	0.333333	3	5
56	OMANI EURO FOOD	2011	20	Food & Kindred Products	4	2	2	1	0.714286	7	4	1	0.333333	3	4
56	OMANI EURO FOOD	2012	20	Food & Kindred Products	4	2	2	1	0.428571	7	5	1	0.333333	3	5
56	OMANI EURO FOOD	2013	20	Food & Kindred Products	4	2	2	1	0.428571	7	5	1	0.666667	3	5
56	OMANI EURO FOOD	2014	20	Food & Kindred Products	3	2	1	0.714286	0.571429	7	5	0.666667	0.666667	3	5
56	OMANI EURO FOOD	2015	20	Food & Kindred Products	2	1	1	0.571429	0.571429	7	5	0.333333	0.666667	3	5
56	OMANI EURO FOOD	2016	20	Food & Kindred Products	0	0	0	0.428571	0.285714	7	5	0.666667	0	3	4
56	OMANI EURO FOOD	2017	20	Food & Kindred Products	1	0	1	0.428571	0.285714	7	4	0.75	0	4	4
57	CEMENT GYPSUM	2006	50	Wholesale Trade – Durable Goods	1	1	0	0.714286	0	7	5	0.666667	0	3	3
57	CEMENT GYPSUM	2007	50	Wholesale Trade – Durable Goods	0	0	0	0.571429	0.142857	7	3	0.666667	0	3	1
57	CEMENT GYPSUM	2008	50	Wholesale Trade – Durable Goods	0	0	0	0.571429	0.428571	7	4	0.666667	0	3	4
57	CEMENT GYPSUM	2009	50	Wholesale Trade – Durable Goods	2	1	1	0.714286	0.428571	7	4	1	0	3	4
57	CEMENT GYPSUM	2010	50	Wholesale Trade – Durable Goods	4	2	2	0.857143	0.428571	7	2	1	0.333333	3	0
58	AL BATNAH HOTELS	2006	70	Hotels & Other Lodging Places	6	3	3	1	0.125	8	9	1	0.25	4	5
58	AL BATNAH HOTELS	2007	70	Hotels & Other Lodging Places	5	2	3	1	0.125	8	4	1	0.25	4	5
58	AL BATNAH HOTELS	2008	70	Hotels & Other Lodging Places	6	2	4	1	0.25	8	5	1	0.25	4	8
58	AL BATNAH HOTELS	2009	70	Hotels & Other Lodging Places	7	3	4	1	0.625	8	9	1	0.25	4	9
58	AL BATNAH HOTELS	2010	70	Hotels & Other Lodging Places	7	3	4	1	0.5	8	6	1	0.25	4	7
58	AL BATNAH HOTELS	2011	70	Hotels & Other Lodging Places	6	2	4	1	0.5	8	5	1	0.25	4	6
58	AL BATNAH HOTELS	2012	70	Hotels & Other Lodging Places	7	3	4	1	0.25	8	7	1	0.25	4	6
58	AL BATNAH HOTELS	2013	70	Hotels & Other Lodging Places	6	2	4	1	0.25	8	5	1	0.25	4	7
58	AL BATNAH HOTELS	2014	70	Hotels & Other Lodging Places	6	2	4	1	0.375	8	5	1	0.25	4	6
58	AL BATNAH HOTELS	2015	70	Hotels & Other Lodging Places	7	3	4	1	0.375	8	6	1	0.25	4	6
58	AL BATNAH HOTELS	2016	70	Hotels & Other Lodging Places	5	2	3	1	0.25	8	5	1	0.25	4	4
58	AL BATNAH HOTELS	2017	70	Hotels & Other Lodging Places	6	3	3	1	0.25	8	6	1	0.25	4	5
59	DHOFAR TOURISM	2006	47	Transportation Services	5	3	2	0.875	0.25	8	4	1	0.333333	3	4
59	DHOFAR TOURISM	2007	47	Transportation Services	6	3	3	0.875	0.25	8	5	1	0.333333	3	6
59	DHOFAR TOURISM	2008	47	Transportation Services	5	3	2	0.875	0.125	8	4	1	0.333333	3	4
59	DHOFAR TOURISM	2009	47	Transportation Services	6	3	3	0.875	0.125	8	4	1	0.5	4	5
59	DHOFAR TOURISM	2010	47	Transportation Services	6	3	3	0.875	0.125	8	4	1	0.5	4	4
59	DHOFAR TOURISM	2011	47	Transportation Services	4	2	2	0.75	0.125	8	4	0.75	0.25	4	4
59	DHOFAR TOURISM	2012	47	Transportation Services	4	2	2	0.875	0	8	4	0.75	0.25	4	5
59	DHOFAR TOURISM	2013	47	Transportation Services	4	2	2	0.909091	0	11	4	0.75	0.25	4	4
59	DHOFAR TOURISM	2014	47	Transportation Services	4	2	2	0.909091	0	11	4	0.75	0.25	4	4
59	DHOFAR TOURISM	2015	47	Transportation Services	4	2	2	0.909091	0	11	4	0.75	0.25	4	5
59	DHOFAR TOURISM	2016	47	Transportation Services	5	3	2	1	0	11	4	1	0.333333	3	5
59	DHOFAR TOURISM	2017	47	Transportation Services	5	3	2	1	0	10	4	1	0.333333	3	5
60	AL BURAIMI HOTELS	2006	70	Hotels & Other Lodging Places	0	0	0	0.142857	0	7	3	0.5	0	2	0
60	AL BURAIMI HOTELS	2007	70	Hotels & Other Lodging Places	0	0	0	0.142857	0	7	4	0.5	0	2	1
60	AL BURAIMI HOTELS	2008	70	Hotels & Other Lodging Places	0	0	0	0.142857	0	7	4	0	0	3	0
60	AL BURAIMI HOTELS	2009	70	Hotels & Other Lodging Places	0	0	0	0.142857	0	7	4	0	0	3	2
60	AL BURAIMI HOTELS	2010	70	Hotels & Other Lodging Places	1	1	0	0.142857	0	7	6	0.333333	0	3	2
60	AL BURAIMI HOTELS	2011	70	Hotels & Other Lodging Places	0	0	0	0.142857	0	7	5	0.333333	0	3	0
60	AL BURAIMI HOTELS	2012	70	Hotels & Other Lodging Places	0	0	0	0.142857	0	7	5	0.333333	0	3	0
60	AL BURAIMI HOTELS	2013	70	Hotels & Other Lodging Places	0	0	0	0.285714	0	7	4	0.666667	0	3	0
60	AL BURAIMI HOTELS	2014	70	Hotels & Other Lodging Places	0	0	0	0.285714	0	7	4	0.333333	0	3	0
60	AL BURAIMI HOTELS	2015	70	Hotels & Other Lodging Places	0	0	0	0.285714	0	7	4	0.333333	0	3	0
60	AL BURAIMI HOTELS	2016	70	Hotels & Other Lodging Places	0	0	0	0.285714	0	7	4	0.333333	0	3	0
60	AL BURAIMI HOTELS	2017	70	Hotels & Other Lodging Places	0	0	0	0.142857	0	7	4	0	0	3	0
61	NATIONAL HOSPITALITY	2005	82	Educational Services	3	2	1	0.888889	0.111111	9	5	1	0	3	4
61	NATIONAL HOSPITALITY	2006	82	Educational Services	2	1	1	0.857143	0.142857	7	5	1	0	2	4
61	NATIONAL HOSPITALITY	2007	82	Educational Services	5	3	2	1	0.555556	9	5	1	0.333333	3	4
61	NATIONAL HOSPITALITY	2008	82	Educational Services	5	3	2	1	0.555556	9	5	1	0.333333	3	4
61	NATIONAL HOSPITALITY	2009	82	Educational Services	5	3	2	1	0.555556	9	5	1	0.333333	3	4
61	NATIONAL HOSPITALITY	2010	82	Educational Services	5	3	2	0.888889	0.444444	9	5	1	0.333333	3	4
61	NATIONAL HOSPITALITY	2011	82	Educational Services	5	3	2	0.888889	0.555556	9	4	1	0.333333	3	4
61	NATIONAL HOSPITALITY	2012	82	Educational Services	4	3	1	0.222222	0.222222	9	6	0	0.333333	3	4
61	NATIONAL HOSPITALITY	2013	82	Educational Services	2	1	1	0.4	0.2	5	5	0.666667	0.333333	3	4
61	NATIONAL HOSPITALITY	2014	82	Educational Services	0	0	0	0.4	0	5	5	0.666667	0	3	4
61	NATIONAL HOSPITALITY	2015	82	Educational Services	0	0	0	0.4	0	5	4	0.666667	0	3	4
62	OMAN FILTERS	2005	50	Wholesale Trade – Durable Goods	3	2	1	0.6	0.4	5	4	0.666667	0.333333	3	4
62	OMAN FILTERS	2006	50	Wholesale Trade – Durable Goods	3	2	1	0.6	0.4	5	4	0.666667	0.333333	3	3
62	OMAN FILTERS	2007	50	Wholesale Trade – Durable Goods	3	2	1	0.75	0.5	4	5	0.666667	0.333333	3	4
62	OMAN FILTERS	2008	50	Wholesale Trade – Durable Goods	4	2	2	1	0.2	5	5	1	0.666667	3	4
62	OMAN FILTERS	2009	50	Wholesale Trade – Durable Goods	4	2	2	1	0.4	5	5	1	0.333333	3	4
62	OMAN FILTERS	2010	50	Wholesale Trade – Durable Goods	5	3	2	1	0.4	5	6	1	0.333333	3	4
62	OMAN FILTERS	2011	50	Wholesale Trade – Durable Goods	4	2	2	1	0.4	5	5	1	0.333333	3	4
62	OMAN FILTERS	2012	50	Wholesale Trade – Durable Goods	4	2	2	1	0	5	5	1	0.333333	3	4
62	OMAN FILTERS	2013	50	Wholesale Trade – Durable Goods	4	2	2	1	0.2	5	5	1	0.333333	3	4
63	AL OULA	2006	32	Stone, Clay, & Glass Products	2	1	1	1	0	7	2	1	0	3	2
63	AL OULA	2007	32	Stone, Clay, & Glass Products	0	0	0	0.428571	0	7	2	0	0	3	0
63	AL OULA	2008	32	Stone, Clay, & Glass Products	0	0	0	0.428571	0.142857	7	2	0	0	3	0
63	AL OULA	2009	32	Stone, Clay, & Glass Products	0	0	0	0.428571	0.142857	7	4	0	0	3	4
63	AL OULA	2010	32	Stone, Clay, & Glass Products	0	0	0	0.571429	0.142857	7	4	0	0	3	4
63	AL OULA	2011	32	Stone, Clay, & Glass Products	0	0	0	0.571429	0.142857	7	5	0	0	2	5
63	AL OULA	2012	32	Stone, Clay, & Glass Products	0	0	0	0.571429	0	7	5	0	0	3	4
63	AL OULA	2013	32	Stone, Clay, & Glass Products	2	1	1	0.571429	0	7	4	0	0.333333	3	4
63	AL OULA	2014	32	Stone, Clay, & Glass Products	4	2	2	0.714286	0	7	5	1	0.333333	3	4
63	AL OULA	2015	32	Stone, Clay, & Glass Products	0	0	0	0.285714	0	7	4	0	0	2	4
63	AL OULA	2016	32	Stone, Clay, & Glass Products	0	0	0	0.285714	0	7	4	0	0	2	4
63	AL OULA	2017	32	Stone, Clay, & Glass Products	0	0	0	0.285714	0	7	4	0	0	2	4
64	ABRASIVES MANUF	2006	32	Stone, Clay, & Glass Products	6	3	3	0.857143	0	7	6	1	0.333333	3	7
64	ABRASIVES MANUF	2007	32	Stone, Clay, & Glass Products	5	3	2	0.666667	0	6	7	0.666667	0.333333	3	8
64	ABRASIVES MANUF	2008	32	Stone, Clay, & Glass Products	5	3	2	0.666667	0	6	8	0.666667	0.333333	3	6
64	ABRASIVES MANUF	2009	32	Stone, Clay, & Glass Products	5	3	2	0.666667	0	6	15	0.666667	0.333333	3	7
64	ABRASIVES MANUF	2010	32	Stone, Clay, & Glass Products	5	3	2	0.666667	0	6	7	0.666667	0.333333	3	8
64	ABRASIVES MANUF	2011	32	Stone, Clay, & Glass Products	5	3	2	0.666667	0	6	7	0.666667	0.333333	3	6
64	ABRASIVES MANUF	2012	32	Stone, Clay, & Glass Products	5	3	2	0.666667	0	6	12	0.666667	0.333333	3	6
64	ABRASIVES MANUF	2013	32	Stone, Clay, & Glass Products	3	2	1	0.666667	0	6	13	0.666667	0	3	6
64	ABRASIVES MANUF	2014	32	Stone, Clay, & Glass Products	3	2	1	0.666667	0	6	11	0.666667	0	3	6
64	ABRASIVES MANUF	2015	32	Stone, Clay, & Glass Products	1	1	0	0.333333	0	3	9	0.5	0	2	5
64	ABRASIVES MANUF	2016	32	Stone, Clay, & Glass Products	1	1	0	0.333333	0	3	10	0	0	0	0
64	ABRASIVES MANUF	2017	32	Stone, Clay, & Glass Products	1	1	0	0.333333	0	3	15	0	0	0	0
65	NATIONAL BEVERAGES	2006	20	Food & Kindred Products	2	1	1	0.8	0	5	4	1	0	3	3
65	NATIONAL BEVERAGES	2007	20	Food & Kindred Products	2	1	1	0.8	0	5	4	1	0	3	3
65	NATIONAL BEVERAGES	2008	20	Food & Kindred Products	2	1	1	0.8	0	5	4	1	0	3	4
65	NATIONAL BEVERAGES	2009	20	Food & Kindred Products	2	1	1	0.8	0	5	4	1	0	3	4
65	NATIONAL BEVERAGES	2010	20	Food & Kindred Products	2	1	1	0.8	0	5	0	1	0	3	0
65	NATIONAL BEVERAGES	2011	20	Food & Kindred Products	2	1	1	0.8	0	5	1	1	0	3	0
66	OMAN INTER. MAR	2005	50	Wholesale Trade – Durable Goods	5	2	3	0.857143	0	7	4	1	0.333333	3	7
66	OMAN INTER. MAR	2006	50	Wholesale Trade – Durable Goods	5	1	4	0.857143	0	7	5	1	0.25	4	7
66	OMAN INTER. MAR	2007	50	Wholesale Trade – Durable Goods	5	2	3	0.714286	0.142857	7	4	1	0.5	4	5
66	OMAN INTER. MAR	2008	50	Wholesale Trade – Durable Goods	5	2	3	0.857143	0.142857	7	5	1	0.5	4	5
66	OMAN INTER. MAR	2009	50	Wholesale Trade – Durable Goods	4	2	2	0.8	0	5	4	1	0.333333	3	5
66	OMAN INTER. MAR	2010	50	Wholesale Trade – Durable Goods	5	1	4	0.857143	0.142857	7	4	1	0.25	4	6
66	OMAN INTER. MAR	2012	50	Wholesale Trade – Durable Goods	5	2	3	0.833333	0	6	7	1	0.25	4	5
66	OMAN INTER. MAR	2013	50	Wholesale Trade – Durable Goods	4	1	3	0.833333	0	6	4	1	0.25	4	4
66	OMAN INTER. MAR	2014	50	Wholesale Trade – Durable Goods	4	1	3	0.833333	0	6	4	1	0.25	4	4
66	OMAN INTER. MAR	2015	50	Wholesale Trade – Durable Goods	4	1	3	0.833333	0	6	5	1	0.25	4	5
66	OMAN INTER. MAR	2016	50	Wholesale Trade – Durable Goods	2	1	1	0.833333	0	6	4	1	0	3	4
66	OMAN INTER. MAR	2017	50	Wholesale Trade – Durable Goods	2	1	1	0.833333	0	6	4	1	0	3	4
67	GULF MUSHROOM	2006	1	Agricultural Production – Crops	4	2	2	0.857143	0	7	7	1	0	4	5
67	GULF MUSHROOM	2007	1	Agricultural Production – Crops	4	2	2	0.857143	0.428571	7	7	1	0	4	5
67	GULF MUSHROOM	2008	1	Agricultural Production – Crops	4	2	2	0.857143	0.571429	7	6	1	0	5	5
67	GULF MUSHROOM	2009	1	Agricultural Production – Crops	4	2	2	0.857143	0.571429	7	7	1	0	5	4
67	GULF MUSHROOM	2010	1	Agricultural Production – Crops	6	2	4	0.857143	0.714286	7	8	1	0.2	5	6
67	GULF MUSHROOM	2011	1	Agricultural Production – Crops	5	2	3	0.857143	0.714286	7	8	1	0.2	5	4
67	GULF MUSHROOM	2012	1	Agricultural Production – Crops	3	1	2	0.571429	0.285714	7	7	0.6	0.2	5	4
67	GULF MUSHROOM	2013	1	Agricultural Production – Crops	2	1	1	0.571429	0.285714	7	9	0.75	0	4	5
67	GULF MUSHROOM	2014	13	Oil & Gas Extraction	3	2	1	0.8	0.2	5	9	0.75	0	4	5
67	GULF MUSHROOM	2015	13	Oil & Gas Extraction	3	2	1	0.714286	0.142857	7	6	0.75	0	4	5
67	GULF MUSHROOM	2016	13	Oil & Gas Extraction	5	2	3	0.714286	0.142857	7	6	1	0	4	6
67	GULF MUSHROOM	2017	13	Oil & Gas Extraction	3	1	2	0.714286	0.142857	7	5	1	0	4	5
68	RENAISSANCE SERVICES	2006	13	Oil & Gas Extraction	3	1	2	1	0	7	5	1	0	3	6
68	RENAISSANCE SERVICES	2007	13	Oil & Gas Extraction	2	1	1	1	0.428571	7	4	1	0	3	5
68	RENAISSANCE SERVICES	2008	13	Oil & Gas Extraction	2	1	1	1	0.428571	7	4	1	0	3	4
68	RENAISSANCE SERVICES	2009	13	Oil & Gas Extraction	2	1	1	1	0.428571	7	4	1	0	3	5
68	RENAISSANCE SERVICES	2010	13	Oil & Gas Extraction	2	1	1	1	0.428571	7	4	1	0	3	4
68	RENAISSANCE SERVICES	2011	13	Oil & Gas Extraction	2	1	1	1	0.428571	7	4	1	0	3	4
68	RENAISSANCE SERVICES	2012	13	Oil & Gas Extraction	2	1	1	1	0.142857	7	4	1	0	3	4
68	RENAISSANCE SERVICES	2013	13	Oil & Gas Extraction	2	1	1	1	0.142857	7	4	1	0	3	5
68	RENAISSANCE SERVICES	2014	13	Oil & Gas Extraction	3	2	1	1	0	7	6	1	0	3	4
68	RENAISSANCE SERVICES	2015	13	Oil & Gas Extraction	2	1	1	1	0	7	5	1	0	3	4
68	RENAISSANCE SERVICES	2016	13	Oil & Gas Extraction	2	1	1	1	0	7	5	1	0	3	4
68	RENAISSANCE SERVICES	2017	13	Oil & Gas Extraction	3	2	1	0.285714	0	7	6	0.666667	0.333333	3	4
69	MAJAN GLASS	2005	32	Stone, Clay, & Glass Products	3	2	1	0.375	0.25	8	6	1	0	3	0
69	MAJAN GLASS	2006	32	Stone, Clay, & Glass Products	1	1	0	0.375	0.25	8	4	0.666667	0	3	4
69	MAJAN GLASS	2007	32	Stone, Clay, & Glass Products	1	0	1	0.428571	0.571429	7	4	1	0	3	4
69	MAJAN GLASS	2008	32	Stone, Clay, & Glass Products	1	0	1	0.5	0.5	6	4	1	0	3	4
69	MAJAN GLASS	2009	32	Stone, Clay, & Glass Products	6	3	3	0.714286	0.428571	7	6	1	0.333333	3	6
69	MAJAN GLASS	2010	32	Stone, Clay, & Glass Products	4	2	2	0.714286	0.571429	7	4	1	0.333333	3	5
69	MAJAN GLASS	2011	32	Stone, Clay, & Glass Products	4	2	2	0.714286	0.571429	7	5	1	0.333333	3	5
69	MAJAN GLASS	2012	32	Stone, Clay, & Glass Products	4	2	2	0.714286	0.285714	7	4	1	0.333333	3	4
69	MAJAN GLASS	2013	32	Stone, Clay, & Glass Products	5	3	2	0.714286	0.142857	7	6	1	0.333333	3	5
69	MAJAN GLASS	2014	32	Stone, Clay, & Glass Products	4	2	2	0.714286	0.142857	7	5	1	0.333333	3	5
69	MAJAN GLASS	2015	32	Stone, Clay, & Glass Products	3	2	1	0.285714	0.142857	7	6	0.333333	0.333333	3	5
69	MAJAN GLASS	2016	32	Stone, Clay, & Glass Products	2	1	1	0.428571	0.142857	7	5	0.666667	0.333333	3	5
69	MAJAN GLASS	2017	32	Stone, Clay, & Glass Products	2	1	1	0.428571	0.142857	7	5	0.666667	0.333333	3	5
70	DHOFAR UNIV	2005	82	Educational Services	4	1	3	1	0.428571	7	5	1	0.2	5	3
70	DHOFAR UNIV	2006	82	Educational Services	3	1	2	1	0.428571	7	5	1	0	5	4
70	DHOFAR UNIV	2008	82	Educational Services	3	2	1	0.857143	0.714286	7	7	0.8	0	5	4
70	DHOFAR UNIV	2009	82	Educational Services	3	1	2	0.857143	0.857143	7	5	1	0	4	5
70	DHOFAR UNIV	2010	82	Educational Services	3	1	2	0.857143	0.857143	7	5	1	0	4	5
70	DHOFAR UNIV	2011	82	Educational Services	3	1	2	0.857143	0.857143	7	5	1	0	5	5
70	DHOFAR UNIV	2012	82	Educational Services	3	1	2	1	0.333333	6	5	1	0	5	5
70	DHOFAR UNIV	2013	82	Educational Services	3	1	2	1	0.2	5	5	1	0	4	5
70	DHOFAR UNIV	2014	82	Educational Services	4	2	2	1	0.142857	7	7	1	0	5	5
70	DHOFAR UNIV	2015	82	Educational Services	4	2	2	1	0.285714	7	8	1	0	5	5
70	DHOFAR UNIV	2016	82	Educational Services	4	2	2	1	0.285714	7	6	1	0	5	5
71	GULF STONE	2005	32	Stone, Clay, & Glass Products	2	1	1	1	0.166667	6	4	1	0	3	4
71	GULF STONE	2006	32	Stone, Clay, & Glass Products	2	1	1	0.833333	0.166667	6	5	1	0	3	4
71	GULF STONE	2007	32	Stone, Clay, & Glass Products	4	2	2	0.833333	0.333333	6	6	1	0	4	4
71	GULF STONE	2008	32	Stone, Clay, & Glass Products	2	1	1	0.833333	0.333333	6	5	1	0	3	4
71	GULF STONE	2009	32	Stone, Clay, & Glass Products	2	1	1	1	0.6	5	4	1	0	3	4
71	GULF STONE	2010	32	Stone, Clay, & Glass Products	2	1	1	1	0.6	5	4	1	0	3	4
71	GULF STONE	2011	32	Stone, Clay, & Glass Products	3	1	2	1	0.6	5	5	1	0	4	4
71	GULF STONE	2012	32	Stone, Clay, & Glass Products	4	2	2	1	0.166667	6	4	1	0.333333	3	4
71	GULF STONE	2013	32	Stone, Clay, & Glass Products	5	2	3	1	0.166667	6	7	1	0.25	4	5
71	GULF STONE	2014	32	Stone, Clay, & Glass Products	4	1	3	1	0.333333	6	4	1	0.25	4	5
71	GULF STONE	2015	32	Stone, Clay, & Glass Products	4	2	2	1	0.333333	6	7	1	0	4	5
71	GULF STONE	2016	32	Stone, Clay, & Glass Products	4	2	2	1	0.333333	6	6	1	0	4	5
71	GULF STONE	2017	32	Stone, Clay, & Glass Products	3	2	1	1	0.333333	6	6	1	0	3	5
72	MUSCAT GASES	2005	28	Chemical & Allied Products	4	2	2	1	0.714286	7	5	1	0.333333	3	4
72	MUSCAT GASES	2006	28	Chemical & Allied Products	4	2	2	1	0.714286	7	5	1	0.333333	3	4
72	MUSCAT GASES	2007	28	Chemical & Allied Products	4	2	2	1	1	7	5	1	0.333333	3	4
72	MUSCAT GASES	2008	28	Chemical & Allied Products	5	3	2	1	1	7	6	1	0.333333	3	4
72	MUSCAT GASES	2009	28	Chemical & Allied Products	4	2	2	1	1	7	5	1	0.333333	3	4
72	MUSCAT GASES	2010	28	Chemical & Allied Products	6	4	2	1	1	8	6	1	0.333333	3	4
72	MUSCAT GASES	2011	28	Chemical & Allied Products	6	3	3	1	1	8	6	1	0.25	4	4
72	MUSCAT GASES	2012	28	Chemical & Allied Products	5	3	2	0.875	0.625	8	6	0.75	0.25	4	4
72	MUSCAT GASES	2013	28	Chemical & Allied Products	5	2	3	1	0.5	8	4	1	0.25	4	4
72	MUSCAT GASES	2014	28	Chemical & Allied Products	6	3	3	1	0.25	8	6	1	0.25	4	5
72	MUSCAT GASES	2015	28	Chemical & Allied Products	4	2	2	1	0.125	8	5	1	0	4	5
72	MUSCAT GASES	2016	28	Chemical & Allied Products	5	3	2	0.625	0.25	8	8	1	0	4	4
72	MUSCAT GASES	2017	28	Chemical & Allied Products	6	3	3	0.625	0.125	8	11	1	0.25	4	5
73	OMAN CHROMITE	2005	32	Stone, Clay, & Glass Products	2	1	1	1	0	6	4	1	0	3	5
73	OMAN CHROMITE	2006	32	Stone, Clay, & Glass Products	2	1	1	1	0	6	4	1	0	3	5
73	OMAN CHROMITE	2007	32	Stone, Clay, & Glass Products	3	1	2	1	0	6	4	1	0	3	6
73	OMAN CHROMITE	2008	32	Stone, Clay, & Glass Products	3	2	1	1	0	6	8	1	0	3	5
73	OMAN CHROMITE	2009	32	Stone, Clay, & Glass Products	2	1	1	1	0	6	4	1	0	3	5
73	OMAN CHROMITE	2010	32	Stone, Clay, & Glass Products	5	3	2	1	0	6	6	1	0.333333	3	5
73	OMAN CHROMITE	2011	32	Stone, Clay, & Glass Products	5	3	2	1	0	6	7	1	0.333333	3	4
73	OMAN CHROMITE	2012	32	Stone, Clay, & Glass Products	5	3	2	1	0	6	6	1	0.333333	3	4
73	OMAN CHROMITE	2013	32	Stone, Clay, & Glass Products	3	2	1	0.333333	0.333333	6	9	0.666667	0.333333	3	5
73	OMAN CHROMITE	2014	32	Stone, Clay, & Glass Products	3	2	1	0.333333	0	6	6	0.666667	0.333333	3	5
73	OMAN CHROMITE	2015	32	Stone, Clay, & Glass Products	3	2	1	0.333333	0	6	6	0.666667	0.333333	3	5
73	OMAN CHROMITE	2016	32	Stone, Clay, & Glass Products	4	2	2	0.333333	0	6	8	0.666667	0.333333	3	6
73	OMAN CHROMITE	2017	32	Stone, Clay, & Glass Products	4	3	1	0.666667	0	6	8	0.666667	0.333333	3	5
74	OMANI PACKAGING	2005	26	Paper & Allied Products	4	2	2	1	0.222222	9	5	1	0	4	5
74	OMANI PACKAGING	2006	26	Paper & Allied Products	4	2	2	1	0.222222	9	4	1	0	4	5
74	OMANI PACKAGING	2007	26	Paper & Allied Products	4	2	2	1	0.666667	9	4	1	0	4	5
74	OMANI PACKAGING	2008	26	Paper & Allied Products	4	2	2	1	0.666667	9	5	1	0	4	5
74	OMANI PACKAGING	2009	26	Paper & Allied Products	4	2	2	1	0.666667	9	5	1	0	4	4
74	OMANI PACKAGING	2010	26	Paper & Allied Products	4	2	2	1	0.666667	9	5	1	0	4	4
74	OMANI PACKAGING	2011	26	Paper & Allied Products	5	2	3	1	0.666667	9	5	1	0.2	5	4
74	OMANI PACKAGING	2012	26	Paper & Allied Products	5	2	3	1	0.111111	9	5	1	0.2	5	4
74	OMANI PACKAGING	2013	26	Paper & Allied Products	5	2	3	1	0.111111	9	5	1	0.2	5	4
74	OMANI PACKAGING	2014	26	Paper & Allied Products	5	2	3	1	0.222222	9	5	1	0.2	5	4
74	OMANI PACKAGING	2015	26	Paper & Allied Products	5	2	3	1	0	9	5	1	0.2	5	4
74	OMANI PACKAGING	2016	26	Paper & Allied Products	4	2	2	0.777778	0	9	5	0.6	0.2	5	4
74	OMANI PACKAGING	2017	26	Paper & Allied Products	4	2	2	0.888889	0.111111	9	5	0.8	0.2	5	4
75	RAYSUT CEMENT	2005	32	Stone, Clay, & Glass Products	5	2	3	1	0.5	10	4	1	0	4	6
75	RAYSUT CEMENT	2006	32	Stone, Clay, & Glass Products	4	2	2	1	0.5	10	4	1	0	4	4
75	RAYSUT CEMENT	2007	32	Stone, Clay, & Glass Products	4	2	2	1	0.5	10	4	0.75	0.25	4	4
75	RAYSUT CEMENT	2008	32	Stone, Clay, & Glass Products	5	2	3	1	0.5	10	4	1	0.25	4	4
75	RAYSUT CEMENT	2009	32	Stone, Clay, & Glass Products	5	2	3	1	0.5	10	5	1	0.25	4	5
75	RAYSUT CEMENT	2010	32	Stone, Clay, & Glass Products	5	2	3	1	0.6	10	5	1	0.25	4	5
75	RAYSUT CEMENT	2011	32	Stone, Clay, & Glass Products	6	3	3	1	0.6	10	6	1	0.25	4	5
75	RAYSUT CEMENT	2012	32	Stone, Clay, & Glass Products	7	3	4	1	0.5	10	7	1	0.25	4	7
75	RAYSUT CEMENT	2013	32	Stone, Clay, & Glass Products	5	2	3	1	0.444444	9	5	1	0.25	4	5
75	RAYSUT CEMENT	2014	32	Stone, Clay, & Glass Products	6	2	4	1	0.444444	9	5	1	0.25	4	7
75	RAYSUT CEMENT	2015	32	Stone, Clay, & Glass Products	4	2	2	1	0.333333	9	5	1	0	4	5
75	RAYSUT CEMENT	2016	32	Stone, Clay, & Glass Products	4	2	2	1	0.444444	9	5	1	0	4	5
75	RAYSUT CEMENT	2017	32	Stone, Clay, & Glass Products	5	2	3	1	0.444444	9	5	1	0	4	6
76	SALALAH MILLS	2005	24	Lumber & Wood Products	6	3	3	1	0.555556	9	7	1	0	5	7
76	SALALAH MILLS	2006	24	Lumber & Wood Products	5	3	2	1	0.555556	9	6	1	0	5	5
76	SALALAH MILLS	2007	24	Lumber & Wood Products	4	2	2	1	0.555556	9	4	1	0	5	4
76	SALALAH MILLS	2008	24	Lumber & Wood Products	6	3	3	1	0.666667	9	7	1	0	5	6
76	SALALAH MILLS	2009	24	Lumber & Wood Products	5	3	2	1	0.666667	9	6	1	0	5	5
76	SALALAH MILLS	2010	24	Lumber & Wood Products	5	3	2	1	0.666667	9	6	1	0	5	5
76	SALALAH MILLS	2011	24	Lumber & Wood Products	5	3	2	1	0.666667	9	6	1	0	5	5
76	SALALAH MILLS	2012	24	Lumber & Wood Products	4	2	2	1	0.222222	9	5	1	0	5	5
76	SALALAH MILLS	2013	24	Lumber & Wood Products	3	2	1	0.666667	0.111111	9	5	0.8	0	5	5
76	SALALAH MILLS	2014	24	Lumber & Wood Products	4	3	1	0.7	0.2	10	6	0.8	0	5	5
76	SALALAH MILLS	2015	24	Lumber & Wood Products	4	3	1	0.7	0.1	10	6	0.8	0	5	5
76	SALALAH MILLS	2016	24	Lumber & Wood Products	3	2	1	0.5	0.1	10	6	0.8	0	5	5
76	SALALAH MILLS	2017	24	Lumber & Wood Products	3	2	1	0.3	0.3	10	6	0.4	0	5	5
77	SMN PWERR	2011	49	Electric, Gas, & Sanitary Services	2	1	1	1	0.142857	7	3	1	0	3	2
77	SMN PWERR	2012	49	Electric, Gas, & Sanitary Services	2	1	1	1	0.142857	7	4	1	0	3	4
77	SMN PWERR	2013	49	Electric, Gas, & Sanitary Services	2	1	1	1	0.142857	7	4	1	0	3	4
77	SMN PWERR	2014	49	Electric, Gas, & Sanitary Services	5	3	2	1	0.142857	7	6	1	0.333333	3	4
77	SMN PWERR	2015	49	Electric, Gas, & Sanitary Services	3	2	1	0.857143	0	7	4	0.666667	0.333333	3	5
77	SMN PWERR	2016	49	Electric, Gas, & Sanitary Services	3	2	1	0.25	0	8	4	0.666667	0.333333	3	4
77	SMN PWERR	2017	49	Electric, Gas, & Sanitary Services	3	1	2	0.428571	0.142857	7	4	1	1	3	4
78	SWEETS OF OMAN	2005	54	Food Stores	5	2	3	1	0.4	5	5	1	0.333333	3	6
78	SWEETS OF OMAN	2006	54	Food Stores	6	3	3	1	0.4	5	6	1	0.666667	3	7
78	SWEETS OF OMAN	2007	54	Food Stores	5	2	3	1	0.4	5	5	1	0.666667	3	7
78	SWEETS OF OMAN	2008	54	Food Stores	6	3	3	1	0.4	5	6	1	0.666667	3	8
78	SWEETS OF OMAN	2009	54	Food Stores	5	2	3	1	0.4	5	4	1	0.666667	3	8
78	SWEETS OF OMAN	2010	54	Food Stores	6	3	3	1	0.4	5	6	1	0.666667	3	8
78	SWEETS OF OMAN	2011	54	Food Stores	4	2	2	1	0.4	5	5	1	0.666667	3	5
78	SWEETS OF OMAN	2012	54	Food Stores	2	1	1	0.4	0.4	5	5	0.666667	0.333333	3	5
78	SWEETS OF OMAN	2013	54	Food Stores	3	1	2	0.4	0.4	5	5	0.666667	0.333333	3	9
78	SWEETS OF OMAN	2014	54	Food Stores	1	0	1	0.4	0.4	5	5	0.666667	0	3	7
78	SWEETS OF OMAN	2015	54	Food Stores	1	1	0	0.4	0.2	5	6	0.666667	0	3	4
78	SWEETS OF OMAN	2016	54	Food Stores	2	1	1	0.4	0.2	5	6	0.5	0	4	4
78	SWEETS OF OMAN	2017	54	Food Stores	0	0	0	0.4	0.4	5	5	0.666667	0	3	5
79	SEMBCORP SALALAH	2013	49	Electric, Gas, & Sanitary Services	1	1	0	0.333333	0.111111	9	4	0.666667	0	3	0
79	SEMBCORP SALALAH	2014	49	Electric, Gas, & Sanitary Services	1	1	0	0.333333	0.222222	9	4	0.666667	0	3	5
79	SEMBCORP SALALAH	2015	49	Electric, Gas, & Sanitary Services	1	1	0	0.333333	0.222222	9	4	0.666667	0	3	4
79	SEMBCORP SALALAH	2016	49	Electric, Gas, & Sanitary Services	1	1	0	0.555556	0.333333	9	5	0.666667	0	3	5
79	SEMBCORP SALALAH	2017	49	Electric, Gas, & Sanitary Services	1	1	0	0.555556	0.222222	9	4	0.666667	0	3	5
80	SHARQIYAH DESALINATION	2013	49	Electric, Gas, & Sanitary Services	2	1	1	0.4	0	5	4	0.666667	0.333333	3	0
80	SHARQIYAH DESALINATION	2014	49	Electric, Gas, & Sanitary Services	2	1	1	0.571429	0	7	5	0.666667	0.333333	3	0
80	SHARQIYAH DESALINATION	2015	49	Electric, Gas, & Sanitary Services	2	1	1	0.571429	0	7	5	0.666667	0.333333	3	5
80	SHARQIYAH DESALINATION	2016	49	Electric, Gas, & Sanitary Services	3	1	2	0.571429	0.142857	7	5	1	0.666667	3	5
80	SHARQIYAH DESALINATION	2017	49	Electric, Gas, & Sanitary Services	4	2	2	0.571429	0.142857	7	6	1	0.666667	3	5
81	ALMAHA CERAMICS	2014	32	Stone, Clay, & Glass Products	3	2	1	0.857143	0.571429	7	5	0.666667	0.333333	3	4
81	ALMAHA CERAMICS	2015	32	Stone, Clay, & Glass Products	2	1	1	0.857143	0.714286	7	4	1	0	3	4
81	ALMAHA CERAMICS	2016	32	Stone, Clay, & Glass Products	2	1	1	0.857143	0.714286	7	5	1	0	3	5
81	ALMAHA CERAMICS	2017	32	Stone, Clay, & Glass Products	2	1	1	0.857143	0.571429	7	5	1	0	3	4
82	AL BATINAH POWER	2014	49	Electric, Gas, & Sanitary Services	5	3	2	1	0	11	4	1	0.666667	3	4
82	AL BATINAH POWER	2015	49	Electric, Gas, & Sanitary Services	5	3	2	1	0.090909	11	4	1	0.666667	3	4
82	AL BATINAH POWER	2016	49	Electric, Gas, & Sanitary Services	3	2	1	0.363636	0.090909	11	4	0.666667	0.666667	3	4
82	AL BATINAH POWER	2017	49	Electric, Gas, & Sanitary Services	3	2	1	0.363636	0	11	4	0.666667	0.666667	3	4
83	AL SUWADI POWER	2014	49	Electric, Gas, & Sanitary Services	5	3	2	0.909091	0.181818	11	4	1	0.333333	3	4
83	AL SUWADI POWER	2015	49	Electric, Gas, & Sanitary Services	5	3	2	0.909091	0.181818	11	4	1	0.333333	3	4
83	AL SUWADI POWER	2016	49	Electric, Gas, & Sanitary Services	3	2	1	0.363636	0.181818	11	4	0.666667	0.333333	3	4
83	AL SUWADI POWER	2017	49	Electric, Gas, & Sanitary Services	3	2	1	0.3	0.2	10	4	0.666667	0.333333	3	4
84	PHOENIX POWER	2015	49	Electric, Gas, & Sanitary Services	4	2	2	0.666667	0.666667	6	6	0.75	0.25	4	2
84	PHOENIX POWER	2016	49	Electric, Gas, & Sanitary Services	3	1	2	0.666667	0.666667	6	5	0.75	0.25	4	4
84	PHOENIX POWER	2017	49	Electric, Gas, & Sanitary Services	2	1	1	0.5	0.666667	6	4	0.666667	0.333333	3	4
85	OMAN TEL	2006	48	Communications	4	2	2	1	0.428571	7	9	1	0	3	8
85	OMAN TEL	2007	48	Communications	7	4	3	1	0.333333	9	11	1	0.333333	3	7
85	OMAN TEL	2008	48	Communications	7	4	3	1	0.333333	9	9	1	0.333333	3	7
85	OMAN TEL	2009	48	Communications	7	3	4	1	0.222222	9	13	1	0.2	5	8
85	OMAN TEL	2010	48	Communications	6	3	3	1	0.25	8	12	1	0	4	6
85	OMAN TEL	2011	48	Communications	6	3	3	1	0.25	8	10	1	0	4	9
85	OMAN TEL	2012	48	Communications	6	3	3	1	0.375	8	12	1	0	4	9
85	OMAN TEL	2013	48	Communications	6	3	3	1	0.375	8	11	1	0	4	10
85	OMAN TEL	2014	48	Communications	6	3	3	1	0.333333	9	15	1	0	5	6
85	OMAN TEL	2015	48	Communications	6	3	3	1	0.333333	9	10	1	0	5	9
85	OMAN TEL	2016	48	Communications	6	3	3	1	0.222222	9	12	1	0	5	11
85	OMAN TEL	2017	48	Communications	7	4	3	0.888889	0.222222	9	13	1	0.333333	3	8
86	OMAN MEDICAL PROJECTS	2006	80	Health Services	4	2	2	0.714286	0.571429	7	4	1	0.333333	3	4
86	OMAN MEDICAL PROJECTS	2007	80	Health Services	5	2	3	0.714286	0.571429	7	4	1	0.333333	3	6
86	OMAN MEDICAL PROJECTS	2008	80	Health Services	2	1	1	0.714286	0.714286	7	5	0	0	4	4
86	OMAN MEDICAL PROJECTS	2009	80	Health Services	2	2	0	0.714286	0.428571	7	6	0.666667	0	3	4
86	OMAN MEDICAL PROJECTS	2010	80	Health Services	2	2	0	0.666667	0.333333	6	7	0.666667	0	3	4
86	OMAN MEDICAL PROJECTS	2011	80	Health Services	1	1	0	0.857143	0.571429	7	5	0.666667	0	3	4
86	OMAN MEDICAL PROJECTS	2012	80	Health Services	1	1	0	0.8	0.2	5	4	0.666667	0	3	4
87	AL SALLAN FOOD INDUSTRIES	2005	20	Food & Kindred Products	4	1	3	1	0	6	5	1	0.166667	6	2
87	AL SALLAN FOOD INDUSTRIES	2006	20	Food & Kindred Products	4	2	2	1	0	6	5	1	0.333333	3	4
87	AL SALLAN FOOD INDUSTRIES	2007	20	Food & Kindred Products	4	2	2	1	0	6	5	1	0.666667	3	3
87	AL SALLAN FOOD INDUSTRIES	2008	20	Food & Kindred Products	4	2	2	1	0	6	5	1	0.666667	3	5
88	NAT. PHARMACEUTICAL IND	2005	28	Chemical & Allied Products	5	3	2	1	0.444444	9	4	1	0.333333	3	4
88	NAT. PHARMACEUTICAL IND	2006	28	Chemical & Allied Products	4	2	2	1	0.333333	6	5	1	0.666667	3	4
88	NAT. PHARMACEUTICAL IND	2007	28	Chemical & Allied Products	4	2	2	1	0.333333	6	5	1	0.666667	3	4
88	NAT. PHARMACEUTICAL IND	2008	28	Chemical & Allied Products	4	2	2	1	0.714286	7	4	1	0.333333	3	4
88	NAT. PHARMACEUTICAL IND	2009	28	Chemical & Allied Products	4	2	2	1	0.714286	7	4	1	0.333333	3	4
88	NAT. PHARMACEUTICAL IND	2010	28	Chemical & Allied Products	4	2	2	0.857143	0.285714	7	4	1	0.333333	3	4
88	NAT. PHARMACEUTICAL IND	2011	28	Chemical & Allied Products	4	2	2	1	0.571429	7	4	1	0.333333	3	3
88	NAT. PHARMACEUTICAL IND	2012	28	Chemical & Allied Products	4	2	2	1	0.285714	7	4	1	0.666667	3	3
88	NAT. PHARMACEUTICAL IND	2013	28	Chemical & Allied Products	4	2	2	1	0.285714	7	4	1	0.666667	3	4
88	NAT. PHARMACEUTICAL IND	2014	28	Chemical & Allied Products	5	3	2	1	0.285714	7	7	1	0.333333	3	4
88	NAT. PHARMACEUTICAL IND	2015	28	Chemical & Allied Products	4	2	2	1	0.285714	7	5	1	0.333333	3	4
88	NAT. PHARMACEUTICAL IND	2016	28	Chemical & Allied Products	5	3	2	1	0.285714	7	6	1	0.333333	3	3
88	NAT. PHARMACEUTICAL IND	2017	28	Chemical & Allied Products	5	3	2	1	0.285714	7	6	1	0.333333	3	4
89	OOREDOO (Nawras Formely)	2010	36	Electronic & Other Electric Equipment	5	3	2	1	0.111111	9	11	1	0	3	6
89	OOREDOO (Nawras Formely)	2011	36	Electronic & Other Electric Equipment	5	3	2	1	0.111111	9	9	1	0	3	7
89	OOREDOO (Nawras Formely)	2012	36	Electronic & Other Electric Equipment	5	3	2	0.333333	0.111111	9	8	0.666667	0.333333	3	7
89	OOREDOO (Nawras Formely)	2013	36	Electronic & Other Electric Equipment	5	3	2	0.333333	0.111111	9	8	0.666667	0.333333	3	7
89	OOREDOO (Nawras Formely)	2014	36	Electronic & Other Electric Equipment	5	3	2	0.333333	0.111111	9	8	0.666667	0.666667	3	7
89	OOREDOO (Nawras Formely)	2015	36	Electronic & Other Electric Equipment	5	3	2	0.333333	0.222222	9	8	0.666667	0.666667	3	8
89	OOREDOO (Nawras Formely)	2016	36	Electronic & Other Electric Equipment	5	3	2	0.333333	0.222222	9	7	0.666667	0.666667	3	7
89	OOREDOO (Nawras Formely)	2017	36	Electronic & Other Electric Equipment	5	3	2	0.333333	0	9	8	0.666667	0.333333	3	6
90	TAGHLEEF INDUSTRIES SAOG	2005	51	Wholesale Trade – Nondurable Goods	3	2	1	0.857143	0.142857	7	7	1	0	3	5
90	TAGHLEEF INDUSTRIES SAOG	2006	51	Wholesale Trade – Nondurable Goods	4	2	2	0.857143	0	7	5	1	0.333333	3	4
90	TAGHLEEF INDUSTRIES SAOG	2007	51	Wholesale Trade – Nondurable Goods	4	2	2	0.857143	0	7	4	1	0.333333	3	4
90	TAGHLEEF INDUSTRIES SAOG	2008	51	Wholesale Trade – Nondurable Goods	4	2	2	0.857143	0	7	4	1	0.333333	3	4
90	TAGHLEEF INDUSTRIES SAOG	2009	51	Wholesale Trade – Nondurable Goods	4	2	2	1	0.285714	7	4	1	0.333333	3	5
90	TAGHLEEF INDUSTRIES SAOG	2010	51	Wholesale Trade – Nondurable Goods	4	2	2	1	0.333333	6	4	1	0.333333	3	4
91	OMAN AVIATION SERVICES (Oman Air)	2005	45	Transportation by Air	6	3	3	1	0.555556	9	8	1	0	5	8
91	OMAN AVIATION SERVICES (Oman Air)	2006	45	Transportation by Air	6	3	3	1	0.222222	9	9	1	0	4	7
92	NATIONAL CARPET FACTORY	2007	22	Textile Mill Products	2	1	1	1	0.4	5	5	1	0	3	0
92	NATIONAL CARPET FACTORY	2008	22	Textile Mill Products	2	1	1	1	0.4	5	5	1	0	3	4
93	OMAN NATIONAL DAIRY	2005	20	Food & Kindred Products	6	3	3	1	0.428571	7	6	1	0.333333	3	8
93	OMAN NATIONAL DAIRY	2006	20	Food & Kindred Products	6	3	3	1	0.428571	7	17	1	0.333333	3	6
93	OMAN NATIONAL DAIRY	2007	20	Food & Kindred Products	3	2	1	1	0.25	4	11	1	0	3	3
93	OMAN NATIONAL DAIRY	2008	20	Food & Kindred Products	4	2	2	1	0	7	6	1	0	3	6
93	OMAN NATIONAL DAIRY	2009	20	Food & Kindred Products	2	1	1	1	0	7	5	1	0	3	4
94	MARINE BANDER AL-ROWDHA	2005	79	Amusement & Recreation Services	2	2	0	1	0	3	7	0	0	0	0
94	MARINE BANDER AL-ROWDHA	2006	79	Amusement & Recreation Services	2	2	0	1	0	3	12	0	0	0	0
95	NATIONAL PACKAGING FACTORY	2005	35	Industrial Machinery & Equipment	2	1	1	1	0.2	5	5	1	0	3	4
95	NATIONAL PACKAGING FACTORY	2006	35	Industrial Machinery & Equipment	2	1	1	1	0.2	5	4	1	0	3	4
95	NATIONAL PACKAGING FACTORY	2007	35	Industrial Machinery & Equipment	2	1	1	1	0.2	5	5	1	0	3	4
95	NATIONAL PACKAGING FACTORY	2008	35	Industrial Machinery & Equipment	2	1	1	1	0.2	5	5	1	0	3	4
95	NATIONAL PACKAGING FACTORY	2009	35	Industrial Machinery & Equipment	2	1	1	1	0.2	5	4	1	0	3	4
95	NATIONAL PACKAGING FACTORY	2010	35	Industrial Machinery & Equipment	2	1	1	1	0.2	5	4	1	0	3	5
96	OMANI NATIONAL LIVESTOCK	2006	20	Food & Kindred Products	3	2	1	0.75	0	12	3	1	0	3	4
96	OMANI NATIONAL LIVESTOCK	2007	20	Food & Kindred Products	3	2	1	0.75	0	12	4	1	0	3	3
97	MODERN POULTRY	2005	2	Agricultural Production – Livestock	5	3	2	1	0.25	8	8	1	0	4	4
