# Supplementary material for: Comprehensive dataset for corporate governance in Oman: Data for a three-level quality assessment of corporate governance
Source: Data Brief. 2020 Aug 4;32:106127. doi: 10.1016/j.dib.2020.106127 (PMC7453108; doi:10.1016/j.dib.2020.106127)
Supplement: Supplementary file 2 [file mmc2.xml]

<?xml version="1.0" encoding="utf-8" standalone="no"?>
<data>
  <datasets>
    <author>k.aljaaidi@psau.edu.sa;aljaydi_khaled@yahoo.com</author>
    <type>0</type>
    <dataset>
      <value>6</value>
      <reason>Other (please explain)</reason>
      <comments>I have submitted my raw data as a supplementary data file along with my manuscript</comments>
    </dataset>
  </datasets>
</data>
